# Supplementary material for: Genome-Wide Identification of the ARF Gene Family in Safflower (Carthamus tinctorius L.) and Their Response Patterns to Exogenous Hormone Treatments
Source: Int J Mol Sci. 2025 Apr 16;26(8):3773. doi: 10.3390/ijms26083773 (PMC12028013; doi:10.3390/ijms26083773)
Supplement: Supplementary file 1 [file ijms-26-03773-s001.zip]

Archive with 17 entries (17 files):
- Supplementary Figure S1.docx
- Supplementary Figure S2.docx
- Supplementary Figure S3.docx
- Supplementary Figure S4.docx
- Supplementary Figure S5.docx
- Supplementary Figure S6.docx
- Supplementary Figure S7.docx
- Supplementary Figure S8.docx
- Supplementary Table S1. Primer sequences for RT-qPCR of the CtARF genes.xlsx
- Supplementary Table S2. Physiochemical properties of CtARF gene family in safflower .xlsx
- Supplementary Table S3. The query sequences of ARF proteins from safflower.xlsx
- Supplementary Table S4. CDS sequences of CtARF genes from safflower .xlsx
- Supplementary Table S5. Analysis of specific cis-elements in CtARF promoters.xlsx
- Supplementary Table S6. Expression profiling of CtARF genes under different developmental stage of safflower.xlsx
- Supplementary Table S7. 2000 bp upstream sequence of the CtARF genes .xlsx
- Supplementary Table S8. The protein blast results of ARF in different species.xlsx
- Supplementary Table S9. Prediction of the secondary structure of safflower ARF proteins.xlsx
