# Supplementary material for: Genome-Wide Identification of the ARF Gene Family in Safflower (Carthamus tinctorius L.) and Their Response Patterns to Exogenous Hormone Treatments
Source: Int J Mol Sci. 2025 Apr 16;26(8):3773. doi: 10.3390/ijms26083773 (PMC12028013; doi:10.3390/ijms26083773)
Supplement: Supplementary file 1 [file ijms-26-03773-s001.zip › Supplementary Table S1. Primer sequences for RT-qPCR of the CtARF genes.xlsx]

## Sheet: Sheet1
Supplementary Table 1. Primer sequences for RT-qPCR of the CtARF genes
Gene	Primer name	Primer sequences (5'to3')
ARF2	ARF2-F	CTGGTGCTAATCCGGTGGTT
	ARF2-R	CCGGAAGTGAAACAATCGCC
ARF3	ARF3-F	TACACCCGAGAAAGCAACCC
	ARF3-R	CACCTGCCCTTGTTCTTTGC
ARF4	ARF4-F	GCGATGATCCATGGGAGGAG
	ARF4-R	AGCCTCCAAAGTGAATCCCG
ARF5	ARF5-F	CTCTGTTCCACGTAGGGCTG
	ARF5-R	CAAATGCCTCCTTGGTTGCC
ARF15	ARF15-F	CTCGAGCCAAGACGTTCAGT
	ARF15-R	ATTATTCGGCAAAAGCCCGC
ARF19	ARF19-F	CGGTTCGAGGGTGAAGACTC
	ARF19-R	AGCTTGTCGGAACAGGAGTG
ARF22	ARF22-F	ATGTCTCAACAGCCACCCTG
	ARF22-R	AGCATCGCCAGCAACTAACT
Ct60s	Ct60s-F	GGCAACACTGGTCTTGATCCAT
	Ct60s-R	CTGCGATTGTTGGATAATGGATG
