# Supplementary material for: Genome-Wide Identification of the ARF Gene Family in Safflower (Carthamus tinctorius L.) and Their Response Patterns to Exogenous Hormone Treatments
Source: Int J Mol Sci. 2025 Apr 16;26(8):3773. doi: 10.3390/ijms26083773 (PMC12028013; doi:10.3390/ijms26083773)
Supplement: Supplementary file 1 [file ijms-26-03773-s001.zip › Supplementary Table S2. Physiochemical properties of CtARF gene family in safflower .xlsx]

## Sheet: Sheet1
Supplementary Table 2. Exogenous hormone treatments.
Treatment	IAA (mg/L)	Treatment	NPA (mg/L)
CK	0	CK	0
IAA25	25	NPA10	10
IAA50	50	NPA30	30
IAA75	75	NPA50	50
IAA100	100	NPA70	70
