# Supplementary material for: Genome-Wide Identification of the ARF Gene Family in Safflower (Carthamus tinctorius L.) and Their Response Patterns to Exogenous Hormone Treatments
Source: Int J Mol Sci. 2025 Apr 16;26(8):3773. doi: 10.3390/ijms26083773 (PMC12028013; doi:10.3390/ijms26083773)
Supplement: Supplementary file 1 [file ijms-26-03773-s001.zip › Supplementary Table S3. The query sequences of ARF proteins from safflower.xlsx]

## Sheet: Supplementary Table 3
Supplementary Table 3. The query sequences of ARF proteins from safflower
Gene name/ID	Sequence
CtARF1	MKLSTSGSGQQPQEGEKKCLNSELWHACAGPLVSLPTVGSRVIYFPQGHSEQVAATTNKEVDAHIPNYPSLPPQLICQLHNVTMHADVETDEVYAQMTLQPLTPQEQKDTFLPVELGIPSRQPTNYFCKTLTASDTSTHGGFSVPRRAAEKVFPPLDFSQQPPAQELIARDLHDVEWKFRHIFRGQPKRHLLTTGWSVFVSAKRLVAGDSLLLGIRRATRPQTVMPSSVLSSDSMHIGLLAAAAHAAATSSCFTIFYNPRASPSEFVIPLSKYVKAVYHTRVSVGMRFRMLFETEESSVRRYMGTITGIGDLDPTRWPNSHWRSVKVGWDESTAGERQPRVSLWEIEPLTTFPMYPSLFPLRLKRPWYPGASSFQDSRDDAVNGMAWLRGETGEQALHS…
CtARF2	MMCGLIDLNTVNDDVSTSLGVDSRSPSPSPSSSNGSGSATADLLSSPAKPAVSGANPVVCCLELWHACAGPLISLPKKGNAVVYCPQGHLEQLQLAAGDCFTSGEFNLPPHVFCRVLDVKLHAESGTDDVYAQVSLIPDPQLEQKWREGGRGVEYVEDDNGVAEKSTTPHMFCKSLTASDTSTHGGFSDYKQQRPSQELVAKDLHGTEWKFRHIYRGQPRRHLLTTGWSAFVNKKKLVCGDAVLFLRGNDGVLRLGIRRASHVKIASSLPAFCSQQSDDFATVVNSISQRSVFSVYYNPRGGSSDFIVPYNRFLKSLVNSFSPGMRFKMRFETEDAGDRRWDCVEVTMQNRVSPWEIERCGSVSEVGSFVSPLTKRSRTGFMSLKSDFPVLQGQEIYGF…
CtARF3	MENRGSTFLSPEDLLYKELWKACAGPLVDAPRDGERVFYFPQGHMEQLEASTNQELNQRIPLFNLKSKILCRVVHTQLLAEQDTDEVYAQITLLPEQDQSDPTSPDDCLPEPVRPTVHSFCKVLTASDTSTHGGFSVLRKHANECLPPLDMTQATPTQELVAKDLHGAEWRFKHIFRGQPRRHLLTTGWSTFVTSKRLVAGDSFVFVRGENGELRVGVRRLARQQSSMPSSVISSQSMHLGVLATASHAVSTQTRFAVYYKPRTSQFIIGLNKYIEAVNNGFTVGMRFKMRFEGEDSPERRFTGTIVGVEDMSPQWECSKWRSLKVQWDEPASIVRPERVSPWEIETFVAPIPTSLVQPVAPKSKRPRPHMEIPNIEPACSSVSAVWNPSHESVQLSCT…
CtARF4	MCVIFSPFCEDLMYKELWKACTGPLVDVPRDGERVFYFPQGHMEQLEASTNQELNQRIPLFNLKSKILCRVVHTQLLAEQDTDEVYAQITLLPEPNQSDSDPTSPDECLAEPPRPCVHSFCKVLTASDTSTHGGFSVLRKHANECLPPLDMTQPTPTQELVATDLHGIEWRFKHIFRGQPRRHLLTTGWSTFVTCKRLVAGDSFVFLRGENGELRVGVRRFARQQSSMPSSVISSQSMHLGVLATASHAVSTQTRFVVYYKPRTSQFIISLNKYIEAVNSKFNVGMRFKMPFEGEDSPERRFTGTIIGVEDISPQWECSKWRSLKVQWDEPSSIIRPERVSPWEIETFALSVPTSLVQPMVLKSKRPRPPVEIPNLEPSFPVASGVRNPLACNPDGQRS…
CtARF5	MMIDLNTETTPLVLDSPASSVVCCLELWHACAGPLVSLPKKGNAVVYFPQGHLEQQPQLHASPGLNIPPHVFCRVIDVKLHAEAETDDVFVQVSLIPDIKLEKKFGEVGSETGAEEEEDEDENENDGFHEKSSSTPHMFCKTLTASDTSTHGGFSVPRRAAEDCFPPLDYKQQRPSQELVAKDLHGTQWKFRHIYRGQPRRHLLTTGWSGFVNKKKLVSGDAVLFLRGDDGILRLGIRRAAQVKAPAGFPAACGQQSDMVNSIYQRSVFNVCYNPRGGLSEFIVSYHQFRRSLANQFSPGMRFNLRFETEDAAEKRCMGIITGISDIDPVKWPGSKWRCLMVRWDNVETTKQNRVSPWEIERCNSVSGANNILSPISKRMRTGFPTIQPDFQVHKDEAE…
CtARF6	MSTTPEQLAGADRRRSRIHAQRDNTGGEGSRSATVKGAGQRRQGVVVASRWLSVAGGVDSFSTFRFRHSSSLFSITIPAKPFRKLKAFGLVLASSSRVDVETKGSCFCNECAMKVMNSELWHACAGPLVSLPPIGSLVVYFPQGHSEQVAASMKKDTENIPSYPNLPSKLICMLHNVALHADAETDQVYAQMTLQPVNKYDQEALLISDMGLKQNKQPAEFFCKTLTASDTSTHGGFSVPRRAAEKIFPPLDFSMQPPAQELVARDLHDQSWTFRHIYRGQPKRHLLTTGWSVFVSSKRLSAGDAVLFIRDEKSHLLLGIRRANRQQPALSSSVISSDSMHIGILAAAAHAAANNRPFTIFFNPRASPAEFVIPLAKYSKAMYTQVSLGMRFRMMFETE…
CtARF7	MKMPPANSSGSTLTTANTGEGGEKNRIINQELWQACAGPLVNLPAAGTHVVYFPQGHSEQVAASMKKDVDAQIPNYPNLQSKLLCILHNVTLHADTETDEVYAQMTLQPVPSFDKEALLRSDLLMKAHKPQTEFFCKTLTASDTSTHGGFSVPRRAAEKIFPPLDFSMQPPAQELVARDLHDNVWTFRHIYRGQPKRHLLTTGWSLFVSGKRLFAGDSVLFIRDEKQQLLLGIRRANRQPANLSSSVLSSDSMHIGILAAAAHAAANNSPFTVFYNPRASPSEFVIPLAKYYKAVCSNQISLGMRFRMMFETEESGTRRYMGTITGISDLDGVRWKNSQWRNLQVGWDEATAGERRNRVSIWDIEPVTAPFFICPTPPFYQSKRDESADIDNLFKRTMP…
CtARF8	MKAPPANNACGSTLTTENPAEAGEKKSVINPELWQTCAGPLVNLPAAGTHVVYFPQGHSEQVAASMKKDVDAQIPNYPNLQSKLLCILHGVTLHADPETDEVYAQMTLQPVPSFDKEALLRSDMSMKINKPQTQFFCKTLTASDTSTHGGFSVPRRAAEKIFPPLDFSMQPPAQELVARDLHDTVWTFRHIYRGQPKRHLLTTGWSLFVSGKRLFAGDSVLFIRDEKQQLLLGIRRANRQPTNLSSSVLSSDSMHIGILAAAAHAAANNSPFTVFYNPRASPSEFVIPLAKYYKAVCSNQISLGMRFRMMFETEESGTRRYMGTITGISDLDAVRWKNSQWRNLQVGWDESTAGERRTRVSIWEIEPVTAPFFICPTPPFYRPKRPRQPGMPDDESADL…
CtARF9	MKAPPSAYQPNSGQQQGARKVMNSELWHACAGPMVSLPPVGSLVVYFPQGHSEQVAASMHKDTENIPNYPNLPSKLICMLHNVTLHADAETDEVYAQMTLQPVNKYDQEALLISDMGLKQNKQPTEFFCKTLTASDTSTHGGFSVPRRAAEKIFPPLDFSMQPPAQELVARDLHDQSWTFRHIYRGQPKRHLLTTGWSIFVSSKRLFAGDAVLFVRDEKSQLMLGIRRANRQQPAISSSVISSDSMHIGILAAAAHAAANNSPFTIFYNPRASPAEFVIPLAKYNKAMYTQVSLGMRFRMMFETEESGVRRYMGTITGVSDMDGVRWKNSQWRSLQVVGWDESAAGERPTRVSVWEIEPVVTPFYMCPPPFFRQKFPQQPDGDTEIENAYKRGMPWVED…
CtARF10	MTSSEVSSKGNRDTFSLAGFGDKSDVGGDSRGVPAGTGAGKVDADVALYKELWRACAGPLVTVPRENELVFYFPQGHIEQVEASTHQVPEQQMPVYDLPSKILCRVVNVQLKAEQETDEVFAQITLMPEQDQDENSVKKEAPPPAQSRFHVHSFCKTLTASDTSTHGGFSVLRRHADECLPQLDMSRQPPTQELVAKDLHGSEWRFRHIFRGQPRRHLLQSGWSVFVSSKRLVAGDAFIFLRTSPAEFIVPYDQYMESIKNNYSIGMRFKMRFEGEEAPEQRFTGTIVGIEDSDPKRWPESKWRCLKVRWDETSTIPRPERVSPWKIEPALTPPAISPLPVHKQKRPRSSMLPSSPDSSVLTREGSSKAAAADPSPANAFSRVLQGQELPALRVPFSES…
CtARF11	MSVFKLFNHSRYAVSVCCMPPLVGNEASDFLVFAMINVMNHVKKPMNDVEKGLDSQLWHACAGGMVQMPPVSSRVLYFPQGHAEHSGVRNVDFGNFRRIPPYILCRVSAVKFMADADTDEVYAKIRLQPLANQIDYDSDDGGGGEGFLGFDDRKRINENKEKPSSFAKTLTQSDANNGGGFSVPRYCAETIFPRLDYAAEPPVQNILVKDVHGQVWKFRHIYRGTPRRHLLTTGWSSFVNNKKLVAGDSIVFLRADNGDLCVGIRRAKRGIGGGFLENSATSSLYGGGFAGFRTEKENVNGERNPSAESVIEAANLAANGRSFEIVYYPRASTPEFCVKASTVKAAMAIQWCPGMRFKMAFETEDSSRISWFMGTISSVQVEDQNSWPNSPWRLLQVAW…
CtARF12	MEIDLNHAVSGENAESCGNEGDSSLSTSSNSSNSSPNSNPSASIYMELWHACAGPLTTLPNKGNVVVYFPQGHLEQIASHSSTHFSPIEVPSLGLPPQIFCKIVDVQLLANKENDEVYTKLTLLPLPERSLQENEEEGVGVAPIRSTPQMFCKTLTASDTSTHGGFSVPRRAAEDCFPPLDYKQQRPSQELIAKDLHGVEWKFRHIYRGQPRRHLLTTGWSIFVSQKNLVSGDAVLFLRGEGGELRLGTRRATRPRNVLPDTTIGNLNSYGEILASVANAVSTNTTFHVFYSPRSSRADFVVPYAKYVKSISNMISIGARFKMKFCMDESPERRFSGVVTGVGDMDAYKWPNSKWRCLMVRWDEDIGNDHQERISPWEIDLSGGAFPLLSIQSSPRLKK…
CtARF13	MKEVVGKGVNPQLWHACAGGMIQMPLPTSNVYYFPQGHAEHTLTNVDFTGMPRVPPFILCRVIDVKFLADLETDEVYAKIRLIPLGNIDNNGYTGGGGDVDDGVLRNGSDSSEKPSSFAKTLTQSDANNGGGFSVPRYCAETIFPRLDYSADPPVQTVIAKDVHGETWKFRHIYRGTPRRHLLTTGWSTFVNQKKLVAGDSIVFVRAENGDLCVGIRRAKRGAAGAPDSSSGWNSYSGSSASFYGGFSAYLRESENKLMRSGSNRNIASGGRERVRPEDVIEATSLAANGQPFEVTYYPRASTPDFCVKASALTASLSSQWCAGMRFKMAFETEDSSRISWFMGTVSSVEVADPFHWPNSPWRLLQVTWDEPDLLQNVKRVSPWLVELVSSMPVIHLSP…
CtARF14	MKLSTSGLGQQQQPHEGEKKCLNSELWHACAGPLVSLPIVGSRVVYFPQGHSEQVAATTNKEVDAHIPNYPSLPPQLICQLHNVTMHADVETDEVYAQMTLQPLTAQEQKDTFLPVELGTPSRQPTNYFCKTLTASDTSTHGGFSVPRRAAEKVFPPLDFSQQPPAQELIARDLHDVEWKFRHIFRGQPKRHLLTTGWSVFVSAKRLVAGDSVLFIWNEKNQLLLGIRRATRPQTVMPSSVLSSDSMHIGLLAAAAHAAATNSCFTIFYNPRASPCEFVIPLSKYVKAVYHTRVSVGMRFRMLFETEESSVRRYMGTITGIGDLDPVRWPNSHWRSVKVGWDESTAGERQPRVSLWEIEPLTTFPMYPSLFPLRLKRPWYPGASSFQDSRDDAVNGMAW…
CtARF15	MTTIEEKLNSTGVNSGAHSLLEEMKLLKEMQDHSAIKKPINSELWHACAGPLVSLPQVGSLVYYFPQGHSEQVAVSTNRTATSQVPNYPNLPSQLLCQVLNATLHADKETDEIYAQMSLRPVNSEKDVLPIPDFGMKPSRHPTEFFCKTLTPSDTSTHGGFSVPRRAAEKLFPQLDFSMQPPTQELIVRDLHDNTWTFRHIYRGQPKRHLLTTGWSMFVSAKRLKQGDAVLFIRDEKSQLLLGVRRANRQQTSLPSSVLSADSMHIGVLAAAAHAAANRSPFTIFYNPRACPSEFVIPLARYRKSVYGTQLSVGMRFGMMFETDESGKRRYMGTIVGISDVDPLRWPGSKWHNLQVEWDEPGCGDKQSRVSPWDIEAPESLFIFPSLTSSLKRPFNSAF…
CtARF16	MTSSEVSSKGNRDAFSSSCFSDRNDGGGGAADSRGGVAGKVDADLALYKDLWRACAGPLVTVPRDGELVFYFPQGHIEQVEASTNQVADQQMPMYDLPAKILCRVVNVQLKAEPDTDEVFAQITLMPESNQDETAVKKEPPPPPESQFRVHSFCKTLTASDTSTHGGFSVLRRHADECLPPLDMSRQPPTQELVAKDLHGSEWRFRHIFRGQPRRHLLQSGWSNGDLRVGVRRAMRQQANIPSSVISSHSMHLGVLATAWHAIKTGTMFTIYYKPRTSPTEFIVPYDQYMESLKNNYSIGMRFNMRFEGEEAPEQRFTGTIVGIEERDPKRVSPWKVEPALVPPAINPLPVHRQKRPRSNMLPSSPDSSVLTREGSSKIIPATDPSPASAFSRVLQGQE…
CtARF17	MISVMNYVKAPMNEGDKCLNSQLWHACAGGMVQMPPLNSKVFYFPQGHAEHAASGNVNFGDFPQIPPFILCRVSTLKFMADADSDEVYAKIGLLPLRNQNDGSLDIDDDGVLGFDQNKDENQENPTSFAKTLTQSDANNGGGFSVPRYCAETIFPRLDYTADPPVQNILAKDVHGQVWKFRHIYRGTPRRHLLTTGWSSFVNHKKLVAGDSIVFLRADNGDLCVGIRRAKRGINGGVLDSSLYGVGFSGDNNKFLMNPKGKFSVESVIEAANLAANGQPFEVFYYPRASTPEFCVKASIFKAAMRVQWCPGMRFKMAFETEDSSRISWFMGTVSSVNVHDQIHWPNSPWRLLQVSWDEPDLLQNVKRVNPWLVEMVSNMPPIHLSPFSPPRKKLRIPQP…
CtARF18	MARSSVGQPKRHLLTTGWSMFVGAKRLKAGDAVIFIRDEKSQLLLGVRRANRQQTASPSSILSADSMHIGVLAAAAHAAANRSPFSVFYNPRACRSEFVIPLAKYRKAVYGIQLSVGMRFGMMFETEDSEKHRYMGTITGISDVDPLRWPGSKWHNLQVEWEDQGCSGRQTRVSPWDVETPESLFIFPSLASSLKRPFGHGYVGEQTEWDNMATRPFMRVPEAVDSLWSEQLIKMLTKPQTVDSIRSESPAIQEAGAANRPPLQEAKTSIFASSETVKSESSELTSCDDNKLPSNPNISPRNLVSEPSPPDSSPLHDPHSVSPQLDPSLLLPYSSLGEETWDPRDDVYSCLNFEGGNGESTVVDPTVSSSGLDEFSASKAGGFQNPSDFVANDNLGSSR…
CtARF19	MEDLLYKELWKACAGPLVDVPREGERVFYFPQGHMEQLGADTNQELNQSIPLFNLKSKILCSVVYTQLLAEQDTDEVYAQITLLPEPDQNDPTGPDKCLADPPRPTVHSFCKVLTASDTSTHGGFSVLRKHANECLPVLDMTQPTPTQELVAKDLHGFEWRFKHIFRGQPRRHLLTTGWSTFVTSKRLVAGDSFVFLRGENGELRVGVRRVAQHHNNMPSSVISSRSMRLGVLATASHAVSTQTRFVVYYKPRTSQFIIGLNKYIESINNGFTVGMRFNMRFEGEDSPERRFTGTIVGVEDFSHQWECSKWRSLKVQWDESTAIMRPERVSPWEIEAYTTPVPTSLVQPVAPKTKRPRPSVNIPNLAIVNPTEIFMGYFLQVKQKIGKIAPKGDPIPEV…
CtARF20	MEIDLNHVVSGIEVGEEVGYSVDSCGNGGDSSLSASSNSSNSSLKSSNPDFLTSIYMELWHACAGPLTTLPNKGNVVVYFPQGHVEQIASHSCVKFSPIEVPSLGLKPQIFCKVVDVQLLANKENDEIYTKISLLPLPEENLQEGEEEGGGGTLTKSTPQMFCKTLTASDTSTHGGFSVPRRAAEDCFPPLDYKQQRPSQELVAKDLHGVEWKFRHIYRGQPRRHLLTTGWSIFVSQKNLVSGDAVLFLRGEGGELRLGTRRATRPRNVLPDTIMPNSNSFADILAPVANAVSANTIFHVFYSPRSNRTDFIVPYVKYMSCISNMITIGTRFKMRFSMDESPERRFRGAVTGISDMDPYKWPKSKWRCLTVRWDEDVGNNNQERISPWEIDLSGASVPL…
CtARF21	MITFMDSKEKLKETERCLDSQLWHACAGSMIQMPPVNSKVFYFPQGHAEHAAGNVEFRDRNGQSRVPAWIPCRVAGVKFMADVDTDEVFAKIRLIPVSGSGEFSGFDDDDTGSQNGGSSDGQVKPTSFAKTLTQSDANNGGGFSVPRYCAETIFPRLDYSADPPVQTILAKDVHGDTWKFRHIYRGTPRRHLLTTGWSTFVNHKKLVAGDSIVFLRAENGDLCVGIRRAKRGIRGGQETSSGWNPAGGNCVTPYGGYSPLMRNGSGGGGGGGSAIGKVKVEAESVIQAVKQATNGQPFEVVFYPRASTPEFCVKASLVKNAMQIRWSPGMRFKMPFETEDSSRISWFMGTISSIQVADPIRWPDSPWRLLQVTWDEPDLLQNVKHVNPWLVELVSTMPA…
CtARF22	MGHVAGTHYPGGPQSGSLGDAIYKELWHACAGPLVNVPREGERVYYFPQGHMEQLEASMHQGLDQQLPSFNLPAKILCKVMNIQLRAEPETDEVYAQITLLPDPDQNEVTSPDPPPPEPPSCTVHSFCKTLTASDTSTHGGFSVLRRHADDCLPPLDMSQQPPWQELVANDLHGNEWHFRHIFRGQPRRHLLTTGWSVFVSAKKLVAGDAFIFLRGENGELRVGVRRLMRLLNNMPSSVISSHSMHLGVLATASHAIATGTLFSVFYKPRMSSLNLSLLVVRTSRSEFIVSLNKYLEARNHKLSVGMRFKMRFEGEEVPERRFSGTIVGVGDTASSKWLDSEWRSLKVQWDEPSSILRPDRVSPWELEPLIASNPSNPQPQPPQRNKRARAVLPNSVPD…
CtARF23	ERKVTVVGVGGGAAGGAAESCRICRHEYVRRSPEFQLPMKVPPANCPAATLIATNHAEGGEKFVINPELWQACAGPLVNLPAAGTHVVYFPQGHSEQVSASMKKSVDAQIPSYPNLQSKLLCILHNVTLHADPETDEVYAQMTLQPVTAFDKEALLRSDLSMKAYKPQTEFFCKTLTASDTSTHGGFSVPRRAAEKIFPPLDFSMQPPAQELVARDLHDSVWTFRHIFRGQPKRHLLTTGWSLFVSGKRLFAGDSVLFIRDEKQQLLLGIRRATRQPTNLSSSVLSSDSMHIGVLAAAAHAAANNSPFTVFYNPRASPSEFVIPLAKYYKAVCSNQLSLGMRFRMMFETEESGTRRYMGTITGINDLDGVRWKNSQWRNIQVGWDESTAGERRNRVSIW…
