# Supplementary material for: Genome-Wide Identification of the ARF Gene Family in Safflower (Carthamus tinctorius L.) and Their Response Patterns to Exogenous Hormone Treatments
Source: Int J Mol Sci. 2025 Apr 16;26(8):3773. doi: 10.3390/ijms26083773 (PMC12028013; doi:10.3390/ijms26083773)
Supplement: Supplementary file 1 [file ijms-26-03773-s001.zip › Supplementary Table S4. CDS sequences of CtARF genes from safflower .xlsx]

## Sheet: Sheet1
Supplementary Table 4. CDS sequences of CtARF genes from safflower
CtARF1	ATGAAGCTTTCAACATCAGGGTCTGGTCAGCAGCCTCAAGAAGGAGAAAAGAAATGCTTG AATTCGGAGCTATGGCATGCTTGCGCAGGCCCTCTTGTTTCGTTACCTACAGTAGGCTCT CGAGTCATTTATTTCCCTCAGGGTCATAGTGAGCAGGTTGCTGCCACAACCAATAAAGAA GTTGATGCTCACATACCCAATTATCCAAGCCTACCTCCCCAATTGATCTGCCAACTCCAC AATGTTACAATGCATGCAGATGTTGAAACGGATGAAGTGTATGCGCAAATGACATTGCAG CCTTTGACACCGCAAGAGCAGAAGGATACATTTCTTCCCGTTGAGTTGGGTATTCCGAGT AGACAGCCAACGAATTACTTCTGCAAGACGTTA…
CtARF2	ATGATGTGTGGCTTAATTGATCTCAACACTGTTAACGACGACGTTTCGACGTCGTTAGGT GTTGATTCGAGGTCTCCGTCGCCATCGCCGTCGTCTTCTAACGGTTCCGGTTCTGCTACG GCGGATTTGTTGTCGTCTCCGGCTAAACCGGCGGTTTCTGGTGCTAATCCGGTGGTTTGT TGTTTGGAGTTATGGCATGCTTGTGCCGGACCTCTGATATCGTTGCCGAAGAAAGGAAAC GCTGTCGTTTACTGTCCTCAAGGTCACCTCGAACAGCTGCAATTGGCCGCCGGCGATTGT TTCACTTCCGGCGAGTTTAATCTTCCTCCTCACGTGTTTTGTCGCGTGCTTGATGTCAAA CTTCATGCTGAATCAGGAACTGATGATGTTTAT…
CtARF3	ATGGAGAATCGAGGTTCGACGTTTCTGTCACCAGAAGATCTGCTGTATAAGGAGCTATGG AAGGCATGTGCAGGACCACTGGTGGATGCTCCAAGAGATGGAGAGAGAGTTTTCTACTTT CCTCAAGGTCACATGGAACAATTAGAGGCATCAACAAATCAGGAACTAAATCAGAGGATT CCTCTCTTCAATCTCAAATCAAAGATCCTTTGTCGTGTTGTCCATACTCAGCTACTGGCT GAACAAGACACAGATGAAGTTTATGCTCAAATCACTTTACTGCCTGAGCAAGATCAAAGT GATCCTACAAGTCCTGATGACTGCCTACCTGAGCCCGTGAGGCCAACCGTTCACTCTTTT TGCAAAGTCTTGACGGCTTCAGATACGAGCACT…
CtARF4	ATGTGTGTTATTTTTTCCCCTTTTTGTGAAGATCTGATGTATAAGGAGCTATGGAAGGCA TGTACGGGCCCACTGGTGGATGTGCCAAGAGATGGAGAGAGAGTTTTCTACTTTCCTCAA GGCCACATGGAACAATTAGAGGCATCAACAAATCAGGAATTGAATCAGAGGATTCCACTT TTCAACCTCAAATCCAAGATCCTTTGTCGTGTTGTTCATACTCAGCTATTGGCTGAACAA GATACAGATGAAGTTTATGCTCAAATTACTTTACTCCCAGAGCCAAATCAAAGCGATAGC GATCCCACGAGTCCTGATGAATGCCTTGCAGAGCCTCCAAGACCATGTGTTCATTCTTTC TGCAAAGTTTTGACCGCTTCGGATACGAGCACT…
CtARF5	ATGATGATTGATCTCAACACTGAAACCACGCCACTGGTTCTCGATTCGCCGGCGTCTTCG GTGGTGTGTTGTTTGGAGTTGTGGCACGCTTGTGCTGGGCCTCTCGTTTCTTTGCCGAAA AAGGGAAACGCTGTCGTTTACTTCCCGCAAGGCCACCTCGAACAACAACCGCAGCTCCAT GCTTCTCCGGGGTTAAACATCCCTCCACACGTCTTTTGCCGCGTTATCGACGTCAAACTT CACGCGGAGGCAGAAACTGATGATGTGTTTGTTCAAGTTTCATTGATTCCTGATATTAAG TTGGAGAAGAAATTTGGTGAAGTTGGAAGTGAAACAGGGGCTGAAGAAGAAGAAGATGAA GATGAAAATGAAAATGATGGTTTTCATGAAAAA…
CtARF6	ATGTCGACGACGCCGGAGCAGCTCGCCGGAGCAGATCGACGCCGGAGTAGAATACATGCA CAGAGAGATAACACAGGCGGCGAAGGAAGCAGGTCGGCGACGGTGAAGGGAGCAGGTCAG CGGCGGCAGGGAGTGGTCGTCGCGAGTAGGTGGTTGTCGGTCGCCGGAGGAGTAGATTCT TTCTCCACTTTCCGATTCCGTCATTCCTCCTCCCTTTTTTCTATTACGATTCCGGCGAAG CCATTCAGAAAGTTGAAGGCTTTTGGTTTGGTACTAGCTAGCAGTAGCAGAGTTGATGTT GAGACTAAGGGAAGTTGCTTTTGCAATGAATGTGCAATGAAGGTAATGAATTCAGAGTTA TGGCATGCTTGTGCTGGTCCTTTAGTCTCGTTG…
CtARF7	ATGAAGATGCCGCCGGCAAACAGCTCTGGATCTACTTTAACAACGGCGAATACCGGCGAA GGTGGAGAGAAGAACCGGATAATAAATCAGGAGCTATGGCAAGCCTGCGCCGGACCTCTG GTCAACTTACCGGCGGCCGGGACTCACGTCGTCTATTTCCCCCAAGGCCACAGCGAACAG GTTGCTGCATCTATGAAGAAGGATGTGGATGCTCAAATTCCGAACTATCCCAATCTACAG TCAAAATTGTTATGCATCCTTCATAACGTCACATTGCATGCCGACACAGAAACAGACGAA GTATATGCTCAGATGACACTCCAACCGGTTCCTTCGTTTGATAAAGAAGCATTATTGAGG TCGGACCTGTTGATGAAAGCACACAAGCCACAA…
CtARF8	ATGAAGGCACCGCCGGCGAACAACGCTTGTGGATCCACTTTAACAACCGAGAATCCAGCC GAAGCTGGAGAGAAGAAGAGCGTAATCAATCCGGAGCTATGGCAAACGTGCGCCGGACCT CTGGTCAACTTACCGGCGGCCGGAACTCATGTCGTCTATTTTCCTCAAGGCCACAGCGAA CAGGTTGCGGCATCTATGAAGAAGGACGTCGATGCTCAAATTCCAAATTATCCCAATCTC CAGTCGAAGCTGTTATGCATACTTCATGGTGTCACGTTGCATGCCGATCCCGAAACAGAT GAAGTATATGCTCAGATGACCCTCCAGCCCGTTCCTTCGTTTGACAAGGAAGCGTTATTG AGGTCAGATATGTCGATGAAAATAAATAAGCCG…
CtARF9	ATGAAAGCTCCTCCAAGCGCATATCAACCCAATTCAGGACAACAACAAGGTGCAAGGAAG GTAATGAATTCAGAGTTATGGCATGCTTGTGCTGGCCCAATGGTCTCCTTGCCTCCTGTT GGAAGTCTGGTGGTCTACTTCCCACAAGGTCACAGTGAGCAAGTTGCAGCATCTATGCAC AAGGATACAGAAAACATACCAAACTATCCTAATCTTCCTTCTAAGCTCATCTGTATGCTT CATAATGTCACATTACATGCTGATGCCGAAACTGATGAGGTCTATGCACAGATGACTCTT CAACCTGTAAATAAATATGACCAGGAAGCATTACTTATTTCGGATATGGGTCTAAAACAA AACAAGCAACCCACTGAGTTCTTTTGCAAAACT…
CtARF10	ATGACGTCGTCGGAGGTTTCGAGTAAAGGTAATAGGGATACGTTTTCGCTGGCTGGTTTT GGGGATAAGAGTGACGTCGGCGGTGATTCTAGAGGCGTTCCGGCGGGTACCGGTGCCGGA AAAGTTGATGCGGATGTGGCGCTTTACAAGGAGCTATGGCGAGCTTGTGCTGGTCCACTG GTTACGGTACCTCGTGAAAATGAGCTTGTGTTTTATTTTCCTCAAGGACACATCGAACAG GTTGAGGCGTCAACACATCAGGTTCCGGAACAACAGATGCCGGTGTATGATCTTCCGTCG AAGATCCTTTGCCGCGTTGTTAATGTGCAATTGAAGGCCGAACAAGAAACAGACGAGGTG TTCGCTCAAATAACTTTGATGCCAGAACAAGAT…
CtARF11	ATGTCTGTCTTTAAACTCTTCAACCATAGTAGATATGCGGTATCTGTCTGTTGTATGCCA CCGCTGGTCGGCAACGAAGCTTCAGATTTTCTGGTGTTTGCAATGATTAATGTGATGAAT CATGTGAAGAAGCCCATGAACGATGTGGAAAAAGGTTTGGATTCACAGCTATGGCATGCC TGTGCCGGCGGCATGGTGCAGATGCCGCCGGTGAGCTCTAGGGTTTTGTATTTCCCACAG GGCCATGCGGAGCATTCCGGCGTCCGAAACGTCGATTTCGGAAACTTCCGCCGGATTCCG CCCTACATTCTGTGTCGGGTGTCCGCCGTGAAGTTCATGGCGGACGCCGACACGGATGAG GTTTACGCCAAGATTCGGCTTCAGCCTTTGGCT…
CtARF12	ATGGAGATTGATCTGAATCATGCAGTGAGTGGTGAAAATGCTGAATCTTGTGGAAATGAA GGGGATTCATCACTATCAACTTCATCAAACTCCTCAAATTCTTCCCCAAATTCAAACCCT TCAGCCTCAATCTACATGGAACTCTGGCATGCTTGTGCTGGCCCTCTTACTACTCTCCCA AATAAAGGAAATGTGGTTGTTTACTTCCCTCAAGGCCACTTGGAACAAATTGCTTCACAC TCATCCACTCACTTTTCACCCATTGAAGTTCCATCTTTAGGCCTCCCTCCTCAGATTTTT TGCAAAATTGTTGATGTTCAATTGCTTGCAAACAAGGAGAACGATGAAGTCTACACAAAG CTCACTCTTTTACCTCTGCCAGAGAGAAGTTTG…
CtARF13	ATGAAAGAGGTTGTTGGAAAGGGTGTAAACCCCCAACTATGGCACGCCTGTGCTGGTGGG ATGATTCAAATGCCTCTGCCCACTTCCAATGTCTACTATTTCCCCCAGGGTCATGCTGAA CATACCCTTACTAATGTAGATTTCACTGGGATGCCTAGGGTTCCCCCTTTTATTCTCTGC AGGGTCATAGATGTTAAGTTTCTGGCTGATTTGGAGACTGATGAGGTTTATGCCAAGATT AGGTTGATTCCTCTAGGAAACATTGATAACAATGGTTACACTGGTGGTGGTGGTGATGTT GATGATGGGGTTTTGCGTAATGGGTCTGACTCTTCAGAGAAGCCCTCTTCTTTTGCAAAA ACATTGACTCAATCTGATGCCAACAACGGTGGG…
CtARF14	ATGAAGCTTTCAACATCAGGGTTGGGTCAGCAGCAGCAGCCTCATGAAGGAGAAAAGAAA TGTCTGAATTCGGAGCTGTGGCATGCCTGTGCCGGTCCTCTTGTGTCCCTACCGATAGTG GGCAGTCGAGTGGTTTACTTCCCTCAGGGTCATAGTGAGCAGGTTGCTGCCACCACCAAT AAAGAAGTGGATGCTCACATACCCAATTATCCAAGCCTGCCTCCCCAGTTGATCTGCCAA CTCCACAATGTCACTATGCATGCAGATGTTGAAACGGACGAGGTGTATGCCCAAATGACA TTGCAGCCTTTGACTGCGCAAGAACAAAAGGACACGTTTCTCCCGGTCGAGCTTGGTACT CCGAGTAGGCAGCCAACTAATTACTTTTGCAAG…
CtARF15	ATGACCACCATTGAAGAGAAGCTCAATTCAACAGGTGTGAACAGTGGGGCACACAGTTTA CTTGAAGAAATGAAATTGTTGAAGGAAATGCAGGACCATTCTGCTATAAAGAAGCCAATA AATTCAGAGCTTTGGCATGCATGTGCTGGTCCATTGGTGTCTCTGCCACAGGTGGGAAGC CTTGTGTATTACTTCCCACAAGGCCACAGTGAACAGGTTGCAGTTTCGACAAATAGAACC GCAACTTCACAAGTTCCTAATTATCCGAATCTTCCGTCACAATTGTTGTGCCAAGTTCTA AATGCTACATTACACGCAGATAAAGAAACCGATGAGATCTACGCCCAAATGAGCCTTCGA CCCGTGAATTCGGAAAAAGATGTTCTTCCTATA…
CtARF16	ATGACATCTTCTGAGGTTTCAAGCAAAGGTAACAGAGACGCTTTTTCTTCGTCTTGTTTT AGCGACAGAAATGATGGAGGAGGAGGAGCTGCTGATTCCAGAGGCGGTGTGGCCGGTAAA GTGGACGCGGATTTGGCTCTTTACAAGGATCTATGGCGAGCTTGTGCTGGTCCGCTCGTT ACCGTGCCTCGCGATGGCGAGCTAGTGTTCTACTTTCCTCAAGGACACATTGAACAGGTT GAGGCGTCGACCAATCAGGTCGCGGACCAGCAGATGCCGATGTACGATCTTCCGGCGAAG ATACTTTGCCGTGTTGTTAACGTGCAGTTGAAGGCAGAACCAGATACAGATGAGGTGTTT GCGCAGATTACTCTGATGCCGGAATCGAATCAA…
CtARF17	ATGATTAGTGTGATGAATTATGTGAAAGCCCCAATGAATGAAGGGGATAAATGCTTGAAT TCTCAGTTATGGCATGCTTGTGCCGGTGGAATGGTGCAAATGCCGCCATTAAACTCCAAG GTTTTCTATTTTCCTCAAGGCCATGCTGAACATGCTGCCTCTGGTAATGTGAATTTTGGG GATTTCCCCCAAATTCCACCATTCATCCTGTGTAGGGTTTCCACCCTCAAATTCATGGCT GATGCTGACTCAGATGAGGTTTATGCTAAGATTGGTCTTCTTCCCTTGAGAAATCAGAAT GATGGTTCTCTTGATATTGATGATGATGGGGTTTTAGGGTTTGATCAAAACAAGGATGAG AATCAAGAGAACCCTACTTCTTTTGCAAAGACA…
CtARF18	ATGGCGCGTAGCTCAGTTGGGCAGCCAAAGCGGCACCTATTAACTACGGGTTGGAGTATG TTTGTTGGTGCAAAAAGGCTTAAAGCAGGCGATGCCGTTATATTTATCAGGGATGAAAAA TCACAATTATTGTTGGGAGTACGGCGTGCAAACCGTCAACAAACGGCTTCACCGTCGTCG ATTCTATCTGCCGATAGTATGCACATCGGAGTTCTCGCTGCTGCGGCTCATGCCGCTGCT AACCGGAGCCCGTTTTCGGTATTCTATAATCCAAGGGCTTGTCGTTCCGAATTTGTCATC CCATTGGCAAAATATCGGAAGGCGGTATACGGGATCCAACTTTCCGTTGGTATGAGGTTC GGAATGATGTTTGAAACCGAGGATTCGGAAAAA…
CtARF19	ATGGAAGATCTGCTGTATAAGGAGCTGTGGAAGGCATGTGCGGGCCCACTGGTGGATGTT CCAAGAGAAGGAGAAAGAGTTTTCTACTTTCCTCAAGGCCATATGGAGCAATTGGGGGCT GACACAAATCAGGAATTGAATCAGAGTATTCCTCTCTTCAACCTCAAATCAAAGATCCTT TGTAGTGTTGTTTATACACAGCTACTGGCTGAACAAGATACAGATGAAGTTTATGCTCAG ATCACTCTACTTCCGGAGCCAGATCAAAATGATCCTACTGGTCCTGATAAATGCCTTGCC GACCCTCCAAGGCCAACCGTCCACTCTTTCTGCAAAGTCTTAACAGCATCTGATACGAGC ACTCATGGTGGTTTTTCAGTGCTCCGGAAACAC…
CtARF20	ATGGAAATTGATTTGAACCATGTGGTGAGTGGGATTGAGGTTGGGGAGGAAGTTGGTTAT AGTGTTGATTCTTGTGGGAATGGTGGGGATTCATCTTTGTCAGCTTCATCAAACTCCTCA AATTCATCCTTGAAGTCATCAAATCCTGATTTTTTGACATCAATTTATATGGAACTTTGG CATGCTTGTGCTGGGCCTTTAACCACTCTTCCAAATAAGGGAAATGTGGTTGTTTATTTC CCACAAGGTCATGTGGAACAAATTGCATCTCACTCTTGTGTTAAGTTCTCACCCATTGAA GTACCTTCTTTGGGACTTAAACCTCAAATCTTTTGCAAAGTTGTGGATGTTCAATTGCTT GCTAATAAGGAGAATGATGAAATTTATACAAAG…
CtARF21	ATGATTACTTTTATGGATTCAAAAGAGAAATTGAAAGAAACCGAGAGATGTTTAGATTCT CAGTTATGGCATGCCTGTGCCGGCAGCATGATTCAAATGCCGCCGGTGAACTCCAAAGTG TTTTATTTCCCCCAAGGCCACGCCGAACATGCCGCCGGAAATGTCGAATTCCGGGACCGA AACGGCCAGTCGAGGGTTCCGGCATGGATCCCGTGTCGGGTTGCGGGGGTTAAGTTCATG GCGGATGTGGACACCGATGAGGTTTTTGCGAAAATCCGGTTGATTCCGGTGAGTGGATCA GGCGAATTTAGTGGTTTTGATGATGACGACACGGGTTCGCAGAACGGCGGGTCGTCGGAC GGCCAGGTTAAACCGACGTCGTTTGCGAAGACG…
CtARF22	ATGGGACATGTTGCTGGAACTCATTACCCTGGGGGGCCTCAGTCAGGATCCTTGGGTGAT GCCATATACAAAGAATTGTGGCATGCCTGTGCTGGACCCCTTGTCAATGTCCCCCGTGAA GGAGAAAGAGTTTACTACTTCCCTCAAGGACACATGGAACAGCTTGAGGCCTCCATGCAT CAGGGTTTAGATCAGCAGCTCCCATCATTTAACTTACCAGCCAAAATATTGTGCAAAGTG ATGAATATTCAGCTTCGGGCTGAACCAGAGACTGATGAAGTTTATGCACAAATAACTTTG TTGCCTGACCCAGATCAAAATGAGGTAACAAGCCCAGACCCTCCACCGCCAGAACCTCCT AGTTGCACCGTTCACTCGTTCTGCAAGACACTT…
CtARF23	GAGAGAAAAGTGACTGTGGTGGGAGTGGGTGGTGGTGCTGCTGGTGGTGCTGCTGAGAGT TGCCGCATTTGCCGTCACGAGTACGTACGTAGGTCGCCGGAATTTCAGCTACCAATGAAG GTGCCGCCGGCGAACTGTCCTGCCGCCACCTTGATAGCGACTAATCACGCCGAAGGTGGT GAGAAGTTCGTGATAAATCCGGAGCTATGGCAAGCGTGCGCCGGACCTCTGGTCAATTTA CCGGCAGCTGGGACCCACGTTGTCTATTTCCCTCAAGGACACAGCGAACAGGTTTCTGCA TCTATGAAGAAGAGTGTGGATGCTCAAATTCCAAGCTATCCTAATCTTCAGTCGAAGTTG TTATGCATTCTTCATAATGTCACGTTGCATGCG…
												Pkor01G00962.1	ATGAAGAGTCCTTCTACCAGCTGCCTTTCTCATCCAGTGGAGGGGGAGCAGAAGAGCATAAATTCTGAACTCTGGCATGCTTGCGCTGGACCCCTTGTTTCTTTGCCCTCAGTGGGTAGTGTTGTATATTATTTTCCACAAGGCCACAGTGAACAGGTTGCAGCTTCTACTCAGAAGGTAGCTGACACACACATTCCAAATTATCCTAATCTTCCTTATCAGTTGATGTGTCAACTTCACAATATTACGTTGCATGCAGATGCGGAGACTGATGAGGTATATGCACAGATGACTCTGCAACCAGTGAACAGCTGCAATAAGGAGGAGATATTATCATCTGATCTTGGCCTTAAGCAAAGTAAACAACCAACAGAATTCTTCTGCAAGACATTGACTGCA…
												Pkor03G00080.1	ATGTTGAGGAAAATGGAATCCGGCGAAGTCGAGAAGGGTTTGGATCCCCAACTCTGGCATGCCTGTGCTGGGGGGATGGTGCAGATGCCTGCTATAAATTCAAAGGTTTATTATTACCCCCAGGGCCATGCAGAGCACGCTGCTACTGTGCCTGATTTCGTGGGCAATCTCCGCATGAGCCCATCGATCTTGTGCAGAGTGGTCTCGGTGAAGTTCTTGGCCGACATAGAGACCGACGAGGTTTATGCTCGCATACGCCTCGTCCCCATCTCCGACGACGAGCAGAACAGCAGCGTAGAGGATTCCGAGGCCGAGTCACGGCCTCCATCCCCGGCTGTCAATTCTCAGACTGAGAGCGCGAATAACAATCATCCGCCGGCTTCTTTTGCCAAGACACTG…
												Pkor03G00307.1	ATGCCTACTGTTATTGCCACCATAACCATCGACTTCAAAGAAGAGCCACCTGAATTGACTCCCGAGCTCACAGGCCCTCAGATGGCGCAATTGACGGTTGACAGGCCTTGTTCTCCCTTCAGAGGAGGTCAGAAACGGAAAGAGGTTGAAGGTAGCTCCTCGAAGGACCCCAACATTGCTAATGGTGCGGGTGACCTCAAGCGAGGCTGTCTTGATGCTCCTGTTGACATGGCGGGTGCGGAAGATACTAAACAGGACGTTCCTGGTGATAACGCTGATCTGCAGGCAGAGGATGACCCCTACGCCTACGCCTGTCGTGTGGTCGAGTCTCCTCCTTCCTCTCAAGACGAATACAGCAATGGAAGACTCAATGGTAGCGAGGAGTTGGCATTGAGCAAA…
												Pkor03G02515.1	ATGGCTTATGCTGAAAATTTTAGGAATTTTGGTTTGGGGGCCAATAATGGTGGTTCTAATCAGAGCAATAGCAGTAATGGGGGTGTAGATGGCTATTCTTCGATGCCCAATGAGGGAGGGCTTGTTATGGGACAGATAGGCGGTTCACATGGCTACCAGAATTCTTCACCAAGTGCTCAAGATGCACTGTACGAGGAGCTGTGGCATGCCTGTGCTGGCCCTCTTGTTACGTTGCCCAGGATCGGGGAGCGGGTGTTTTATTTCCCACAAGGTCATATGGAGCAGGTTGAAGCATCCACAAACCAGGGGGCTGACCAGCACATGCCTTTGTTTAACCTGCCCTACAAGATCCTTTGCCGCGTAATCAATGTCCAACTGAAGGCTGAACCTGATACAGAT…
												Pkor03G02551.1	ATGGTGGCTGCCTCAACAAACAAGGAGGTTGATGCTCACATTCCTAACTATCCAAATCTTCCACCACAATTAATCTGCCAGCTACACAATGTTACTCTGCAGGCAGATGTGGAGACAGATGAAGTATATGCTCAAATGACATTACAGCCCTTAAACACTCAAGAGCAAAAGGAGTCTTATCTAGCTCCTGATCTTGGCACGCAAAGCAGACAGCCAACTAATTACTTCTGTAAAACGCTAACAGCAAGTGACACCAGCACTCATGGTGGATTCTCAATTCCACGCCGTGCTGCTGAGAAAGTGTTTCCGCCACTGGATTTCACTCAGCAGCCTCCTGTTCAAGAGCTTGTTGCTAGGGATCTTCATGACAACGAGTGGAAATTTCGGCATATTTATCGG…
												Pkor07G00704.1	ATGAAGGCTCCTTCCAATGGTTACCTTCCTCAGCCTCAAGATGGAGAAAGGAGGAGCATCAATTCTGAACTTTGGCATGCCTGCGCGGGACCTCTTGTTTCATTGCCACCAGTGGGTAGCCTGGTGGTATATTTTCCACAAGGCCACAGTGAACAGGTAGCAGCTTCAATGCAGAAGGAAACAGATGGACATATTCCAAATTACCCTAGTCTCCCCTCCAAGTTGATATGTCAGCTTCACAATGTTACATTGCATGCAGATGTGGAGACTGATGAGGTCTATGCGCAGATGACTCTTCAACCTGTCAATACACATGATAAGGAGGCACTGTTGGCCTCTGATCTTGGTCTGAAGCAAAGTAAGCAGCCTACAGAGTTCTTCTGCAAGACATTGACAGCA…
												Pkor07G02104.1	ATGGAGAGGAGAATGAAGAAGGGAGAGGACGGTGGGCGGGGCCGCGGGCAGGGGCAGCCAGGTCCCGGGCTCGATTCACAGCTATGGCATGCCTGTGCAGGGGGAATGGTGGAGATGCCTGTTGTGGGTTCCAAGGTCTATTATTTCCCGCAGGGCCACGCTGAGCACGCTTCGACACCACCCGACTTCCCACCTGACCTCAAAATCGCGCCTTCTGTTCTCTGCACGGTGCTCTCCGTTGCTTACTTGGCGGACATCGACACCGACGAGGTATACGCCCGCATCCGCCTCCAGCCCGATGGTGGGCGAATGATAGGAGGCCTCGGCGATGACAACGACAACGATTCCTCGACTCTTGCTCCTCCTCCTCCTCCTCCGACAGCGTCTGGGGAGAAGCCG…
												Pkor07G02399.1	ATGATGTGCTGTGTTGGAAATGCTGTGCAGCAAGAACAAAGGGAACTGTCTAGTCTAGTTCCTGAACTTGGGGCACCCAGCAAGCAACCAACTAATTACTTCTGTAAAACACTAACTGCAAGTGACACTAGTACTCATGGTGGATTTTCAGTTCCACGTCGTGCGGCCGAGAAAGTGTTTCCTCCACTTGATTTTACTCAACAGCCTCCCGTTCAGGAGCTCATTGCAAGAGATCTGCATGATAATGAATGGAAGTTTCGGCATATCTATAGAGGTCAGCCTAAGAGACATTTGTTGACAACAGGATGGAGTGTGTTCGTAAGTGCCAAGAGACTTGTTGCTGGTGACTCAGTCCTGTTCATTAGAAATGAGAATGGACAGCTATTATTGGGCATTAGA…
												Pkor08G00952.1	ATGGCTTACATGGACAATTTCAGGTCCCCCATGGCGAATTTTGTTGGGGGAGAACAACAGCATATGGGATTCGATGCAGGTACCGATGCGGATCTTTATGAAGAGCTGTGGCATGCCTGTGCTGGTCCTTTGGTCACAGTCCCGCGCGTTGGGGAACGAGTGTTCTACTTTCCCCAGGGGCACATGGAACAGGTTGAAGCATCAACAAATCAGGGTGCTGATCAGCAAATGCCCTTGTACAATCTGATGCCCAGGATCCTTTGTCGCGTCATCAATCTTCAGTTGAAGGCTGAACAAGAGACAGACGAAGTGTATGCGCAGATTACTCTGCTTCCAGAACCTGAGCAAAATGAGCCTTGCAGTGATGCAACTCCTTCCCCTATGCCAAAACCGAAGAAG…
												Pkor08G00968.1	ATGGCTTACATGGACAATTTCAGGTCCCCCATGGCGAATTTTGTTGGGGGAGAACAACAGCATATGGGATTCGATGCAGGTACCGATGCGGATCTTTATGAAGAGCTGTGGCATGCCTGTGCTGGTCCTTTGGTCACAGTCCCGCGCGTTGGGGAACGAGTGTTCTACTTTCCCCAGGGGCACATGGAACAGGTTGAAGCATCAACAAATCAGGGTGCTGATCAGCAAATGCCCTTGTACAATCTGATGCCCAGGATCCTTTGTCGCGTCATCAATCTTCAGTTGAAGGCTGAACAAGAGACAGACGAAGTGTATGCGCAGATTACTCTGCTTCCAGAACCTGAGCAAAATGAGCCTTGCAGTGATGCAACTCCTTCCCCTATGCCAAAACCGAAGAAG…
												Pkor10G00543.1	ATGGCTTATGCAGACAGCTTCAGGAATTTCTCTGGCAGGCTGCCTCAAAATAGTTCTGCGGGTAACTATTCGACTTTACCCAATGAGGTTCCCGGAACTCCTCAGTCTCTTATGCCTTCCCAAAGTACAAATTCAACGCAGAATTCTTTCACTGGAGGGATTGGGACTGATGCTAGTGAATCTCTTCTGTATGAAGAACTATGGCATGCCTGTGCTGGTCCACTTGTTACTTTGCCTCGTATAGGGGAGAGAGCTTTTTACTTTCCTCAAGGCCATATAGAGCAGGTTGAAGCATCAACAAACCAAGGGGTTGATCAGCATATGCCACTGTATAATCTACCTTCGAAGATTCTTTGTCGTGTGATCAATGTGCAATTTCGGGCGGAACCTGAGACAGAT…
												Pkor11G01619.1	ATGCCTGTGCCATGCACAATGAATGGACCAAGGATCACATCAATGGATTCTGCACATGGGTATGGACTGGTCATGCAGAGAGGGGCAGATGATGGGAGCCCAGGTCTTGATTCACAACTATGGCATGCCTGTGCAGGAGGAATGGTGCAGATGCCCTCTGTGAATGCTCGGGTCTACTATTTTCCACAAGGGCAGGCTGAGCACTCAGCGACAAATGTGGAATTCCCAGCAAGTCTCAGGGCCAAGCCTGCGATACTCTGCAGGGTGCTCAATGTCAAATTCATGGCGGACACAGAGACTGACGAGGTCTATGCTCGGATCCGCTTGGTGCCTATTAAGCCCAACGAGGTTGCTATGGAGGACTGCAGTGAGGATAATGGTAATGCTGCTGCAAATGAG…
												Pkor11G02352.1	ATGTCACATCAAACAGGGGAAAGGAGATGCCTTAATTCAGAGCTTTGGCATGCCTGTGCTGGACCGCTTGTGTCCTTACCTGCTGTTGGGAGCAAGGTTGTTTATTTTCCCCAGGGTCACAGTGAGCAGGTAGCTGCTTCAACAAACAAGGAGGTCGATGCTCATATACCCAATTATCCGAATCTTCCAGCTCAATTAATCTGCCAACTTCACAATGTTACAATGCATGCAGATGTGGAAACGGATGAAGTATATGCTCAAATGACATTGCAACCACTTAATGCTCAAGAGCAAAAAGATTGTTATCTTGGTTCTGACCTCGGCACACCAAGCAAGCAACCGACTAATTACTTTTGTAAAACGCTGACTGCAAGTGACACTAGCACCCATGGCGGGTTT…
