# Supplementary material for: Genome-Wide Identification of the ARF Gene Family in Safflower (Carthamus tinctorius L.) and Their Response Patterns to Exogenous Hormone Treatments
Source: Int J Mol Sci. 2025 Apr 16;26(8):3773. doi: 10.3390/ijms26083773 (PMC12028013; doi:10.3390/ijms26083773)
Supplement: Supplementary file 1 [file ijms-26-03773-s001.zip › Supplementary Table S5. Analysis of specific cis-elements in CtARF promoters.xlsx]

## Sheet: Supplementary Table 5
Supplementary Table 5. Analysis of specific cis-elements in CtARF promoters.
Gene ID	Cis-element	Typical sequence	Function
CtAH01T0069600.1	TGA-element	AACGAC	auxin-responsive element
CtAH03T0268400.1	TGA-element	AACGAC	auxin-responsive element
CtAH08T0176800.1	TGA-element	AACGAC	auxin-responsive element
CtAH09T0132300.1	TGA-element	AACGAC	auxin-responsive element
CtAH10T0242900.1	TGA-element	AACGAC	auxin-responsive element
CtAH11T0163400.1	TGA-element	AACGAC	auxin-responsive element
CtAH11T0163400.1	TGA-element	AACGAC	auxin-responsive element
CtAH11T0194100.1	TGA-element	AACGAC	auxin-responsive element
CtAH12T0157100.1	TGA-element	AACGAC	auxin-responsive element
CtAH08T0109300.2	AT-rich element	ATAGAAATCAA	binding site of AT-rich DNA binding protein (ATBP-1)
CtAH11T0163400.1	AT-rich element	ATAGAAATCAA	binding site of AT-rich DNA binding protein (ATBP-1)
CtAH12T0157100.1	AT-rich element	ATAGAAATCAA	binding site of AT-rich DNA binding protein (ATBP-1)
CtAH01T0069600.1	MSA-like	(T/C)C(T/C)AACGG(T/C)(T/C)A	cis-acting element involved in cell cycle regulation
CtAH01T0069600.1	MSA-like	TCCAACGGT	cis-acting element involved in cell cycle regulation
CtAH01T0069600.1	MSA-like	TCAAACGGT	cis-acting element involved in cell cycle regulation
CtAH04T0143600.1	MSA-like	TCAAACGGT	cis-acting element involved in cell cycle regulation
CtAH05T0279800.3	MSA-like	TCCAACGGT	cis-acting element involved in cell cycle regulation
CtAH01T0069600.1	TC-rich repeats	GTTTTCTTAC	cis-acting element involved in defense and stress responsiveness
CtAH01T0211500.1	TC-rich repeats	ATTCTCTAAC	cis-acting element involved in defense and stress responsiveness
CtAH05T0001600.2	TC-rich repeats	GTTTTCTTAC	cis-acting element involved in defense and stress responsiveness
CtAH05T0001600.2	TC-rich repeats	GTTTTCTTAC	cis-acting element involved in defense and stress responsiveness
CtAH05T0047600.1	TC-rich repeats	GTTTTCTTAC	cis-acting element involved in defense and stress responsiveness
CtAH05T0047600.1	TC-rich repeats	GTTTTCTTAC	cis-acting element involved in defense and stress responsiveness
CtAH05T0213800.1	TC-rich repeats	ATTCTCTAAC	cis-acting element involved in defense and stress responsiveness
CtAH05T0213800.1	TC-rich repeats	ATTCTCTAAC	cis-acting element involved in defense and stress responsiveness
CtAH05T0279800.3	TC-rich repeats	GTTTTCTTAC	cis-acting element involved in defense and stress responsiveness
CtAH05T0279800.3	TC-rich repeats	GTTTTCTTAC	cis-acting element involved in defense and stress responsiveness
CtAH05T0279800.3	TC-rich repeats	GTTTTCTTAC	cis-acting element involved in defense and stress responsiveness
CtAH07T0101600.1	TC-rich repeats	GTTTTCTTAC	cis-acting element involved in defense and stress responsiveness
CtAH07T0101600.1	TC-rich repeats	GTTTTCTTAC	cis-acting element involved in defense and stress responsiveness
CtAH08T0107100.1	TC-rich repeats	GTTTTCTTAC	cis-acting element involved in defense and stress responsiveness
CtAH08T0107100.1	TC-rich repeats	ATTCTCTAAC	cis-acting element involved in defense and stress responsiveness
CtAH10T0191300.1	TC-rich repeats	ATTCTCTAAC	cis-acting element involved in defense and stress responsiveness
CtAH10T0191300.1	TC-rich repeats	ATTCTCTAAC	cis-acting element involved in defense and stress responsiveness
CtAH10T0242900.1	TC-rich repeats	ATTCTCTAAC	cis-acting element involved in defense and stress responsiveness
CtAH12T0040800.1	TC-rich repeats	ATTCTCTAAC	cis-acting element involved in defense and stress responsiveness
CtAH02T0026700.1	ACE	GACACGTATG	cis-acting element involved in light responsiveness
CtAH03T0268400.1	ACE	CTAACGTATT	cis-acting element involved in light responsiveness
CtAH04T0143600.1	ACE	CTAACGTATT	cis-acting element involved in light responsiveness
CtAH05T0047600.1	ACE	CTAACGTATT	cis-acting element involved in light responsiveness
CtAH09T0132300.1	ACE	CTAACGTATT	cis-acting element involved in light responsiveness
CtAH10T0191300.1	ACE	CTAACGTATT	cis-acting element involved in light responsiveness
CtAH11T0158500.1	ACE	GCGACGTACC	cis-acting element involved in light responsiveness
CtAH01T0069600.1	LTR	CCGAAA	cis-acting element involved in low-temperature responsiveness
CtAH01T0211500.1	LTR	CCGAAA	cis-acting element involved in low-temperature responsiveness
CtAH01T0211500.1	LTR	CCGAAA	cis-acting element involved in low-temperature responsiveness
CtAH03T0268400.1	LTR	CCGAAA	cis-acting element involved in low-temperature responsiveness
CtAH03T0268400.1	LTR	CCGAAA	cis-acting element involved in low-temperature responsiveness
CtAH03T0268400.1	LTR	CCGAAA	cis-acting element involved in low-temperature responsiveness
CtAH05T0001600.2	LTR	CCGAAA	cis-acting element involved in low-temperature responsiveness
CtAH05T0047600.1	LTR	CCGAAA	cis-acting element involved in low-temperature responsiveness
CtAH05T0213800.1	LTR	CCGAAA	cis-acting element involved in low-temperature responsiveness
CtAH05T0213800.1	LTR	CCGAAA	cis-acting element involved in low-temperature responsiveness
CtAH06T0272100.1	LTR	CCGAAA	cis-acting element involved in low-temperature responsiveness
CtAH06T0272100.1	LTR	CCGAAA	cis-acting element involved in low-temperature responsiveness
CtAH07T0101600.1	LTR	CCGAAA	cis-acting element involved in low-temperature responsiveness
CtAH08T0303600.2	LTR	CCGAAA	cis-acting element involved in low-temperature responsiveness
CtAH09T0132300.1	LTR	CCGAAA	cis-acting element involved in low-temperature responsiveness
CtAH10T0242900.1	LTR	CCGAAA	cis-acting element involved in low-temperature responsiveness
CtAH11T0158500.1	LTR	CCGAAA	cis-acting element involved in low-temperature responsiveness
CtAH01T0211500.1	TCA-element	CCATCTTTTT	cis-acting element involved in salicylic acid responsiveness
CtAH01T0211500.1	TCA-element	CCATCTTTTT	cis-acting element involved in salicylic acid responsiveness
CtAH04T0143600.1	TCA-element	CCATCTTTTT	cis-acting element involved in salicylic acid responsiveness
CtAH04T0143600.1	TCA-element	CCATCTTTTT	cis-acting element involved in salicylic acid responsiveness
CtAH06T0272100.1	TCA-element	CCATCTTTTT	cis-acting element involved in salicylic acid responsiveness
CtAH08T0107100.1	TCA-element	CCATCTTTTT	cis-acting element involved in salicylic acid responsiveness
CtAH08T0107100.1	TCA-element	CCATCTTTTT	cis-acting element involved in salicylic acid responsiveness
CtAH08T0109300.2	TCA-element	CCATCTTTTT	cis-acting element involved in salicylic acid responsiveness
CtAH08T0303600.2	TCA-element	CCATCTTTTT	cis-acting element involved in salicylic acid responsiveness
CtAH10T0242900.1	TCA-element	CCATCTTTTT	cis-acting element involved in salicylic acid responsiveness
CtAH12T0040800.1	TCA-element	CCATCTTTTT	cis-acting element involved in salicylic acid responsiveness
CtAH12T0040800.1	TCA-element	CCATCTTTTT	cis-acting element involved in salicylic acid responsiveness
CtAH12T0040800.1	TCA-element	CCATCTTTTT	cis-acting element involved in salicylic acid responsiveness
CtAH01T0069600.1	ABRE	TACGGTC	cis-acting element involved in the abscisic acid responsiveness
CtAH01T0211500.1	ABRE	ACGTG	cis-acting element involved in the abscisic acid responsiveness
CtAH02T0026700.1	ABRE	ACGTG	cis-acting element involved in the abscisic acid responsiveness
CtAH02T0026700.1	ABRE	ACGTG	cis-acting element involved in the abscisic acid responsiveness
CtAH03T0268400.1	ABRE	ACGTG	cis-acting element involved in the abscisic acid responsiveness
CtAH03T0268400.1	ABRE	AACCCGG	cis-acting element involved in the abscisic acid responsiveness
CtAH04T0143600.1	ABRE	CACGTG	cis-acting element involved in the abscisic acid responsiveness
CtAH04T0143600.1	ABRE	ACGTG	cis-acting element involved in the abscisic acid responsiveness
CtAH04T0143600.1	ABRE	GACACGTGGC	cis-acting element involved in the abscisic acid responsiveness
CtAH04T0143600.1	ABRE	CACGTG	cis-acting element involved in the abscisic acid responsiveness
CtAH04T0143600.1	ABRE	ACGTG	cis-acting element involved in the abscisic acid responsiveness
CtAH05T0001600.2	ABRE	ACGTG	cis-acting element involved in the abscisic acid responsiveness
CtAH05T0001600.2	ABRE	ACGTG	cis-acting element involved in the abscisic acid responsiveness
CtAH05T0001600.2	ABRE	GCAACGTGTC	cis-acting element involved in the abscisic acid responsiveness
CtAH05T0001600.2	ABRE	CACGTG	cis-acting element involved in the abscisic acid responsiveness
CtAH05T0001600.2	ABRE	ACGTG	cis-acting element involved in the abscisic acid responsiveness
CtAH05T0001600.2	ABRE	ACGTG	cis-acting element involved in the abscisic acid responsiveness
CtAH05T0001600.2	ABRE	GCAACGTGTC	cis-acting element involved in the abscisic acid responsiveness
CtAH05T0001600.2	ABRE	CACGTG	cis-acting element involved in the abscisic acid responsiveness
CtAH05T0001600.2	ABRE	ACGTG	cis-acting element involved in the abscisic acid responsiveness
CtAH05T0001600.2	ABRE	ACGTG	cis-acting element involved in the abscisic acid responsiveness
CtAH05T0047600.1	ABRE	ACGTG	cis-acting element involved in the abscisic acid responsiveness
CtAH05T0047600.1	ABRE	ACGTG	cis-acting element involved in the abscisic acid responsiveness
CtAH05T0279800.3	ABRE	ACGTG	cis-acting element involved in the abscisic acid responsiveness
CtAH05T0279800.3	ABRE	ACGTG	cis-acting element involved in the abscisic acid responsiveness
CtAH05T0279800.3	ABRE	ACGTG	cis-acting element involved in the abscisic acid responsiveness
CtAH05T0279800.3	ABRE	ACGTG	cis-acting element involved in the abscisic acid responsiveness
CtAH05T0279800.3	ABRE	CGTACGTGCA	cis-acting element involved in the abscisic acid responsiveness
CtAH05T0279800.3	ABRE	ACGTG	cis-acting element involved in the abscisic acid responsiveness
CtAH06T0272100.1	ABRE	AACCCGG	cis-acting element involved in the abscisic acid responsiveness
CtAH07T0101600.1	ABRE	ACGTG	cis-acting element involved in the abscisic acid responsiveness
CtAH08T0109300.2	ABRE	GCAACGTGTC	cis-acting element involved in the abscisic acid responsiveness
CtAH08T0109300.2	ABRE	CACGTG	cis-acting element involved in the abscisic acid responsiveness
CtAH08T0109300.2	ABRE	ACGTG	cis-acting element involved in the abscisic acid responsiveness
CtAH08T0109300.2	ABRE	ACGTG	cis-acting element involved in the abscisic acid responsiveness
CtAH08T0109300.2	ABRE	ACGTG	cis-acting element involved in the abscisic acid responsiveness
CtAH08T0109300.2	ABRE	ACGTG	cis-acting element involved in the abscisic acid responsiveness
CtAH08T0109300.2	ABRE	ACGTG	cis-acting element involved in the abscisic acid responsiveness
CtAH08T0176800.1	ABRE	ACGTG	cis-acting element involved in the abscisic acid responsiveness
CtAH08T0176800.1	ABRE	TACGGTC	cis-acting element involved in the abscisic acid responsiveness
CtAH08T0176800.1	ABRE	ACGTG	cis-acting element involved in the abscisic acid responsiveness
CtAH10T0242900.1	ABRE	ACGTG	cis-acting element involved in the abscisic acid responsiveness
CtAH10T0242900.1	ABRE	ACGTG	cis-acting element involved in the abscisic acid responsiveness
CtAH10T0242900.1	ABRE	CGTACGTGCA	cis-acting element involved in the abscisic acid responsiveness
CtAH10T0242900.1	ABRE	ACGTG	cis-acting element involved in the abscisic acid responsiveness
CtAH10T0242900.1	ABRE	ACGTG	cis-acting element involved in the abscisic acid responsiveness
CtAH11T0158500.1	ABRE	ACGTG	cis-acting element involved in the abscisic acid responsiveness
CtAH11T0158500.1	ABRE	ACGTG	cis-acting element involved in the abscisic acid responsiveness
CtAH11T0158500.1	ABRE	ACGTG	cis-acting element involved in the abscisic acid responsiveness
CtAH11T0163400.1	ABRE	TACGGTC	cis-acting element involved in the abscisic acid responsiveness
CtAH11T0194100.1	ABRE	CACGTG	cis-acting element involved in the abscisic acid responsiveness
CtAH11T0194100.1	ABRE	ACGTG	cis-acting element involved in the abscisic acid responsiveness
CtAH12T0040800.1	ABRE	AACCCGG	cis-acting element involved in the abscisic acid responsiveness
CtAH12T0040800.1	ABRE	ACGTG	cis-acting element involved in the abscisic acid responsiveness
CtAH12T0040800.1	ABRE	ACGTG	cis-acting element involved in the abscisic acid responsiveness
CtAH12T0157100.1	ABRE	ACGTG	cis-acting element involved in the abscisic acid responsiveness
CtAH03T0268400.1	A-box	CCGTCC	cis-acting regulatory element
CtAH08T0176800.1	A-box	CCGTCC	cis-acting regulatory element
CtAH08T0176800.1	A-box	CCGTCC	cis-acting regulatory element
CtAH09T0132300.1	A-box	CCGTCC	cis-acting regulatory element
CtAH10T0191300.1	A-box	CCGTCC	cis-acting regulatory element
CtAH10T0242900.1	A-box	CCGTCC	cis-acting regulatory element
CtAH10T0242900.1	A-box	CCGTCC	cis-acting regulatory element
CtAH11T0163400.1	A-box	CCGTCC	cis-acting regulatory element
CtAH01T0069600.1	ARE	AAACCA	cis-acting regulatory element essential for the anaerobic induction
CtAH01T0069600.1	ARE	AAACCA	cis-acting regulatory element essential for the anaerobic induction
CtAH01T0069600.1	ARE	AAACCA	cis-acting regulatory element essential for the anaerobic induction
CtAH01T0069600.1	ARE	AAACCA	cis-acting regulatory element essential for the anaerobic induction
CtAH01T0069600.1	ARE	AAACCA	cis-acting regulatory element essential for the anaerobic induction
CtAH01T0069600.1	ARE	AAACCA	cis-acting regulatory element essential for the anaerobic induction
CtAH01T0211500.1	ARE	AAACCA	cis-acting regulatory element essential for the anaerobic induction
CtAH01T0211500.1	ARE	AAACCA	cis-acting regulatory element essential for the anaerobic induction
CtAH02T0026700.1	ARE	AAACCA	cis-acting regulatory element essential for the anaerobic induction
CtAH02T0026700.1	ARE	AAACCA	cis-acting regulatory element essential for the anaerobic induction
CtAH02T0026700.1	ARE	AAACCA	cis-acting regulatory element essential for the anaerobic induction
CtAH02T0026700.1	ARE	AAACCA	cis-acting regulatory element essential for the anaerobic induction
CtAH03T0268400.1	ARE	AAACCA	cis-acting regulatory element essential for the anaerobic induction
CtAH03T0268400.1	ARE	AAACCA	cis-acting regulatory element essential for the anaerobic induction
CtAH03T0268400.1	ARE	AAACCA	cis-acting regulatory element essential for the anaerobic induction
CtAH03T0268400.1	ARE	AAACCA	cis-acting regulatory element essential for the anaerobic induction
CtAH04T0143600.1	ARE	AAACCA	cis-acting regulatory element essential for the anaerobic induction
CtAH05T0001600.2	ARE	AAACCA	cis-acting regulatory element essential for the anaerobic induction
CtAH05T0001600.2	ARE	AAACCA	cis-acting regulatory element essential for the anaerobic induction
CtAH05T0001600.2	ARE	AAACCA	cis-acting regulatory element essential for the anaerobic induction
CtAH05T0047600.1	ARE	AAACCA	cis-acting regulatory element essential for the anaerobic induction
CtAH05T0213800.1	ARE	AAACCA	cis-acting regulatory element essential for the anaerobic induction
CtAH05T0279800.3	ARE	AAACCA	cis-acting regulatory element essential for the anaerobic induction
CtAH06T0272100.1	ARE	AAACCA	cis-acting regulatory element essential for the anaerobic induction
CtAH06T0272100.1	ARE	AAACCA	cis-acting regulatory element essential for the anaerobic induction
CtAH06T0272100.1	ARE	AAACCA	cis-acting regulatory element essential for the anaerobic induction
CtAH06T0272100.1	ARE	AAACCA	cis-acting regulatory element essential for the anaerobic induction
CtAH06T0272100.1	ARE	AAACCA	cis-acting regulatory element essential for the anaerobic induction
CtAH06T0272100.1	ARE	AAACCA	cis-acting regulatory element essential for the anaerobic induction
CtAH06T0272100.1	ARE	AAACCA	cis-acting regulatory element essential for the anaerobic induction
CtAH06T0272100.1	ARE	AAACCA	cis-acting regulatory element essential for the anaerobic induction
CtAH07T0101600.1	ARE	AAACCA	cis-acting regulatory element essential for the anaerobic induction
CtAH07T0101600.1	ARE	AAACCA	cis-acting regulatory element essential for the anaerobic induction
CtAH07T0101600.1	ARE	AAACCA	cis-acting regulatory element essential for the anaerobic induction
CtAH07T0101600.1	ARE	AAACCA	cis-acting regulatory element essential for the anaerobic induction
CtAH08T0107100.1	ARE	AAACCA	cis-acting regulatory element essential for the anaerobic induction
CtAH08T0107100.1	ARE	AAACCA	cis-acting regulatory element essential for the anaerobic induction
CtAH08T0107100.1	ARE	AAACCA	cis-acting regulatory element essential for the anaerobic induction
CtAH08T0107100.1	ARE	AAACCA	cis-acting regulatory element essential for the anaerobic induction
CtAH08T0107100.1	ARE	AAACCA	cis-acting regulatory element essential for the anaerobic induction
CtAH08T0107100.1	ARE	AAACCA	cis-acting regulatory element essential for the anaerobic induction
CtAH08T0107100.1	ARE	AAACCA	cis-acting regulatory element essential for the anaerobic induction
CtAH08T0107100.1	ARE	AAACCA	cis-acting regulatory element essential for the anaerobic induction
CtAH08T0107100.1	ARE	AAACCA	cis-acting regulatory element essential for the anaerobic induction
CtAH08T0109300.2	ARE	AAACCA	cis-acting regulatory element essential for the anaerobic induction
CtAH08T0176800.1	ARE	AAACCA	cis-acting regulatory element essential for the anaerobic induction
CtAH08T0176800.1	ARE	AAACCA	cis-acting regulatory element essential for the anaerobic induction
CtAH08T0176800.1	ARE	AAACCA	cis-acting regulatory element essential for the anaerobic induction
CtAH08T0303600.2	ARE	AAACCA	cis-acting regulatory element essential for the anaerobic induction
CtAH08T0303600.2	ARE	AAACCA	cis-acting regulatory element essential for the anaerobic induction
CtAH09T0132300.1	ARE	AAACCA	cis-acting regulatory element essential for the anaerobic induction
CtAH09T0132300.1	ARE	AAACCA	cis-acting regulatory element essential for the anaerobic induction
CtAH10T0191300.1	ARE	AAACCA	cis-acting regulatory element essential for the anaerobic induction
CtAH10T0191300.1	ARE	AAACCA	cis-acting regulatory element essential for the anaerobic induction
CtAH10T0242900.1	ARE	AAACCA	cis-acting regulatory element essential for the anaerobic induction
CtAH10T0242900.1	ARE	AAACCA	cis-acting regulatory element essential for the anaerobic induction
CtAH10T0242900.1	ARE	AAACCA	cis-acting regulatory element essential for the anaerobic induction
CtAH11T0158500.1	ARE	AAACCA	cis-acting regulatory element essential for the anaerobic induction
CtAH11T0158500.1	ARE	AAACCA	cis-acting regulatory element essential for the anaerobic induction
CtAH11T0158500.1	ARE	AAACCA	cis-acting regulatory element essential for the anaerobic induction
CtAH11T0158500.1	ARE	AAACCA	cis-acting regulatory element essential for the anaerobic induction
CtAH11T0158500.1	ARE	AAACCA	cis-acting regulatory element essential for the anaerobic induction
CtAH11T0163400.1	ARE	AAACCA	cis-acting regulatory element essential for the anaerobic induction
CtAH11T0163400.1	ARE	AAACCA	cis-acting regulatory element essential for the anaerobic induction
CtAH11T0163400.1	ARE	AAACCA	cis-acting regulatory element essential for the anaerobic induction
CtAH11T0163400.1	ARE	AAACCA	cis-acting regulatory element essential for the anaerobic induction
CtAH11T0163400.1	ARE	AAACCA	cis-acting regulatory element essential for the anaerobic induction
CtAH11T0163400.1	ARE	AAACCA	cis-acting regulatory element essential for the anaerobic induction
CtAH11T0163400.1	ARE	AAACCA	cis-acting regulatory element essential for the anaerobic induction
CtAH11T0163400.1	ARE	AAACCA	cis-acting regulatory element essential for the anaerobic induction
CtAH11T0194100.1	ARE	AAACCA	cis-acting regulatory element essential for the anaerobic induction
CtAH11T0194100.1	ARE	AAACCA	cis-acting regulatory element essential for the anaerobic induction
CtAH11T0194100.1	ARE	AAACCA	cis-acting regulatory element essential for the anaerobic induction
CtAH11T0194100.1	ARE	AAACCA	cis-acting regulatory element essential for the anaerobic induction
CtAH12T0040800.1	ARE	AAACCA	cis-acting regulatory element essential for the anaerobic induction
CtAH12T0040800.1	ARE	AAACCA	cis-acting regulatory element essential for the anaerobic induction
CtAH12T0040800.1	ARE	AAACCA	cis-acting regulatory element essential for the anaerobic induction
CtAH12T0040800.1	ARE	AAACCA	cis-acting regulatory element essential for the anaerobic induction
CtAH12T0157100.1	ARE	AAACCA	cis-acting regulatory element essential for the anaerobic induction
CtAH12T0157100.1	ARE	AAACCA	cis-acting regulatory element essential for the anaerobic induction
CtAH12T0157100.1	ARE	AAACCA	cis-acting regulatory element essential for the anaerobic induction
CtAH02T0026700.1	AuxRR-core	GGTCCAT	cis-acting regulatory element involved in auxin responsiveness
CtAH08T0303600.2	AuxRR-core	GGTCCAT	cis-acting regulatory element involved in auxin responsiveness
CtAH03T0268400.1	circadian	CAAAGATATC	cis-acting regulatory element involved in circadian control
CtAH05T0047600.1	circadian	CAAAGATATC	cis-acting regulatory element involved in circadian control
CtAH08T0176800.1	circadian	CAAAGATATC	cis-acting regulatory element involved in circadian control
CtAH08T0303600.2	circadian	CAAAGATATC	cis-acting regulatory element involved in circadian control
CtAH10T0242900.1	circadian	CAAAGATATC	cis-acting regulatory element involved in circadian control
CtAH11T0194100.1	circadian	CAAAGATATC	cis-acting regulatory element involved in circadian control
CtAH01T0069600.1	G-box	CACGAC	cis-acting regulatory element involved in light responsiveness
CtAH01T0211500.1	G-box	CACGTC	cis-acting regulatory element involved in light responsiveness
CtAH01T0211500.1	G-box	CACGAC	cis-acting regulatory element involved in light responsiveness
CtAH02T0026700.1	G-box	TACGTG	cis-acting regulatory element involved in light responsiveness
CtAH02T0026700.1	G-box	CACGAC	cis-acting regulatory element involved in light responsiveness
CtAH02T0026700.1	G-Box	CACGTT	cis-acting regulatory element involved in light responsiveness
CtAH03T0268400.1	G-Box	CACGTT	cis-acting regulatory element involved in light responsiveness
CtAH03T0268400.1	G-box	CACGAC	cis-acting regulatory element involved in light responsiveness
CtAH04T0143600.1	G-box	CACGTG	cis-acting regulatory element involved in light responsiveness
CtAH04T0143600.1	G-box	ACACGTGT	cis-acting regulatory element involved in light responsiveness
CtAH04T0143600.1	G-box	CACGTG	cis-acting regulatory element involved in light responsiveness
CtAH04T0143600.1	G-Box	CACGTG	cis-acting regulatory element involved in light responsiveness
CtAH04T0143600.1	G-Box	CACGTG	cis-acting regulatory element involved in light responsiveness
CtAH05T0001600.2	G-Box	CACGTT	cis-acting regulatory element involved in light responsiveness
CtAH05T0001600.2	G-Box	CACGTG	cis-acting regulatory element involved in light responsiveness
CtAH05T0001600.2	G-Box	CACGTG	cis-acting regulatory element involved in light responsiveness
CtAH05T0001600.2	G-Box	CACGTT	cis-acting regulatory element involved in light responsiveness
CtAH05T0001600.2	G-box	TACGTG	cis-acting regulatory element involved in light responsiveness
CtAH05T0001600.2	G-box	ACACGTGGC	cis-acting regulatory element involved in light responsiveness
CtAH05T0001600.2	G-box	CACGTG	cis-acting regulatory element involved in light responsiveness
CtAH05T0001600.2	G-box	CCACGTAA	cis-acting regulatory element involved in light responsiveness
CtAH05T0001600.2	G-box	TACGTG	cis-acting regulatory element involved in light responsiveness
CtAH05T0001600.2	G-box	ACACGTGGC	cis-acting regulatory element involved in light responsiveness
CtAH05T0001600.2	G-box	CACGTG	cis-acting regulatory element involved in light responsiveness
CtAH05T0047600.1	G-box	TACGTG	cis-acting regulatory element involved in light responsiveness
CtAH05T0047600.1	G-box	CACGAC	cis-acting regulatory element involved in light responsiveness
CtAH05T0047600.1	G-Box	CACGTT	cis-acting regulatory element involved in light responsiveness
CtAH05T0279800.3	G-box	CCACGTAA	cis-acting regulatory element involved in light responsiveness
CtAH05T0279800.3	G-box	TACGTG	cis-acting regulatory element involved in light responsiveness
CtAH05T0279800.3	G-box	CACGTC	cis-acting regulatory element involved in light responsiveness
CtAH05T0279800.3	G-box	TACGTG	cis-acting regulatory element involved in light responsiveness
CtAH05T0279800.3	G-Box	CACGTT	cis-acting regulatory element involved in light responsiveness
CtAH05T0279800.3	G-Box	CACGTT	cis-acting regulatory element involved in light responsiveness
CtAH07T0101600.1	G-box	TACGTG	cis-acting regulatory element involved in light responsiveness
CtAH08T0109300.2	G-Box	CACGTG	cis-acting regulatory element involved in light responsiveness
CtAH08T0109300.2	G-Box	CACGTT	cis-acting regulatory element involved in light responsiveness
CtAH08T0109300.2	G-Box	CACGTT	cis-acting regulatory element involved in light responsiveness
CtAH08T0109300.2	G-box	ACACGTGGC	cis-acting regulatory element involved in light responsiveness
CtAH08T0109300.2	G-box	CACGTG	cis-acting regulatory element involved in light responsiveness
CtAH08T0109300.2	G-box	CCACGTAA	cis-acting regulatory element involved in light responsiveness
CtAH08T0109300.2	G-box	TACGTG	cis-acting regulatory element involved in light responsiveness
CtAH08T0109300.2	G-box	TACGTG	cis-acting regulatory element involved in light responsiveness
CtAH08T0176800.1	G-box	CACGTC	cis-acting regulatory element involved in light responsiveness
CtAH08T0176800.1	G-box	TACGTG	cis-acting regulatory element involved in light responsiveness
CtAH10T0191300.1	G-box	CACGAC	cis-acting regulatory element involved in light responsiveness
CtAH10T0242900.1	G-box	CACGTC	cis-acting regulatory element involved in light responsiveness
CtAH10T0242900.1	G-box	TACGTG	cis-acting regulatory element involved in light responsiveness
CtAH10T0242900.1	G-box	CACGTC	cis-acting regulatory element involved in light responsiveness
CtAH10T0242900.1	G-box	CACGAC	cis-acting regulatory element involved in light responsiveness
CtAH10T0242900.1	G-box	TACGTG	cis-acting regulatory element involved in light responsiveness
CtAH11T0158500.1	G-box	TACGTG	cis-acting regulatory element involved in light responsiveness
CtAH11T0158500.1	G-box	TAACACGTAG	cis-acting regulatory element involved in light responsiveness
CtAH11T0158500.1	G-box	TACGTG	cis-acting regulatory element involved in light responsiveness
CtAH11T0158500.1	G-box	CACGTC	cis-acting regulatory element involved in light responsiveness
CtAH11T0194100.1	G-box	CACGTG	cis-acting regulatory element involved in light responsiveness
CtAH11T0194100.1	G-Box	CACGTG	cis-acting regulatory element involved in light responsiveness
CtAH12T0040800.1	G-Box	CACGTT	cis-acting regulatory element involved in light responsiveness
CtAH12T0040800.1	G-box	CACGAC	cis-acting regulatory element involved in light responsiveness
CtAH12T0040800.1	G-box	CACGTC	cis-acting regulatory element involved in light responsiveness
CtAH12T0157100.1	G-box	CCACGTAA	cis-acting regulatory element involved in light responsiveness
CtAH12T0157100.1	G-box	TACGTG	cis-acting regulatory element involved in light responsiveness
CtAH01T0069600.1	CGTCA-motif	CGTCA	cis-acting regulatory element involved in the MeJA-responsiveness
CtAH01T0211500.1	CGTCA-motif	CGTCA	cis-acting regulatory element involved in the MeJA-responsiveness
CtAH03T0268400.1	CGTCA-motif	CGTCA	cis-acting regulatory element involved in the MeJA-responsiveness
CtAH04T0143600.1	CGTCA-motif	CGTCA	cis-acting regulatory element involved in the MeJA-responsiveness
CtAH04T0143600.1	CGTCA-motif	CGTCA	cis-acting regulatory element involved in the MeJA-responsiveness
CtAH05T0279800.3	CGTCA-motif	CGTCA	cis-acting regulatory element involved in the MeJA-responsiveness
CtAH05T0279800.3	CGTCA-motif	CGTCA	cis-acting regulatory element involved in the MeJA-responsiveness
CtAH05T0279800.3	CGTCA-motif	CGTCA	cis-acting regulatory element involved in the MeJA-responsiveness
CtAH05T0279800.3	CGTCA-motif	CGTCA	cis-acting regulatory element involved in the MeJA-responsiveness
CtAH08T0107100.1	CGTCA-motif	CGTCA	cis-acting regulatory element involved in the MeJA-responsiveness
CtAH08T0109300.2	CGTCA-motif	CGTCA	cis-acting regulatory element involved in the MeJA-responsiveness
CtAH08T0176800.1	CGTCA-motif	CGTCA	cis-acting regulatory element involved in the MeJA-responsiveness
CtAH08T0303600.2	CGTCA-motif	CGTCA	cis-acting regulatory element involved in the MeJA-responsiveness
CtAH08T0303600.2	CGTCA-motif	CGTCA	cis-acting regulatory element involved in the MeJA-responsiveness
CtAH10T0191300.1	CGTCA-motif	CGTCA	cis-acting regulatory element involved in the MeJA-responsiveness
CtAH10T0242900.1	CGTCA-motif	CGTCA	cis-acting regulatory element involved in the MeJA-responsiveness
CtAH10T0242900.1	CGTCA-motif	CGTCA	cis-acting regulatory element involved in the MeJA-responsiveness
CtAH11T0158500.1	CGTCA-motif	CGTCA	cis-acting regulatory element involved in the MeJA-responsiveness
CtAH11T0158500.1	CGTCA-motif	CGTCA	cis-acting regulatory element involved in the MeJA-responsiveness
CtAH11T0158500.1	CGTCA-motif	CGTCA	cis-acting regulatory element involved in the MeJA-responsiveness
CtAH11T0163400.1	CGTCA-motif	CGTCA	cis-acting regulatory element involved in the MeJA-responsiveness
CtAH11T0163400.1	CGTCA-motif	CGTCA	cis-acting regulatory element involved in the MeJA-responsiveness
CtAH12T0157100.1	CGTCA-motif	CGTCA	cis-acting regulatory element involved in the MeJA-responsiveness
CtAH12T0157100.1	CGTCA-motif	CGTCA	cis-acting regulatory element involved in the MeJA-responsiveness
CtAH01T0069600.1	TGACG-motif	TGACG	cis-acting regulatory element involved in the MeJA-responsiveness
CtAH01T0211500.1	TGACG-motif	TGACG	cis-acting regulatory element involved in the MeJA-responsiveness
CtAH03T0268400.1	TGACG-motif	TGACG	cis-acting regulatory element involved in the MeJA-responsiveness
CtAH04T0143600.1	TGACG-motif	TGACG	cis-acting regulatory element involved in the MeJA-responsiveness
CtAH04T0143600.1	TGACG-motif	TGACG	cis-acting regulatory element involved in the MeJA-responsiveness
CtAH05T0279800.3	TGACG-motif	TGACG	cis-acting regulatory element involved in the MeJA-responsiveness
CtAH05T0279800.3	TGACG-motif	TGACG	cis-acting regulatory element involved in the MeJA-responsiveness
CtAH05T0279800.3	TGACG-motif	TGACG	cis-acting regulatory element involved in the MeJA-responsiveness
CtAH05T0279800.3	TGACG-motif	TGACG	cis-acting regulatory element involved in the MeJA-responsiveness
CtAH08T0107100.1	TGACG-motif	TGACG	cis-acting regulatory element involved in the MeJA-responsiveness
CtAH08T0109300.2	TGACG-motif	TGACG	cis-acting regulatory element involved in the MeJA-responsiveness
CtAH08T0176800.1	TGACG-motif	TGACG	cis-acting regulatory element involved in the MeJA-responsiveness
CtAH08T0303600.2	TGACG-motif	TGACG	cis-acting regulatory element involved in the MeJA-responsiveness
CtAH08T0303600.2	TGACG-motif	TGACG	cis-acting regulatory element involved in the MeJA-responsiveness
CtAH10T0191300.1	TGACG-motif	TGACG	cis-acting regulatory element involved in the MeJA-responsiveness
CtAH10T0242900.1	TGACG-motif	TGACG	cis-acting regulatory element involved in the MeJA-responsiveness
CtAH10T0242900.1	TGACG-motif	TGACG	cis-acting regulatory element involved in the MeJA-responsiveness
CtAH11T0158500.1	TGACG-motif	TGACG	cis-acting regulatory element involved in the MeJA-responsiveness
CtAH11T0158500.1	TGACG-motif	TGACG	cis-acting regulatory element involved in the MeJA-responsiveness
CtAH11T0158500.1	TGACG-motif	TGACG	cis-acting regulatory element involved in the MeJA-responsiveness
CtAH11T0163400.1	TGACG-motif	TGACG	cis-acting regulatory element involved in the MeJA-responsiveness
CtAH11T0163400.1	TGACG-motif	TGACG	cis-acting regulatory element involved in the MeJA-responsiveness
CtAH12T0157100.1	TGACG-motif	TGACG	cis-acting regulatory element involved in the MeJA-responsiveness
CtAH12T0157100.1	TGACG-motif	TGACG	cis-acting regulatory element involved in the MeJA-responsiveness
CtAH01T0069600.1	O2-site	GATGATGTGG	cis-acting regulatory element involved in zein metabolism regulation
CtAH02T0026700.1	O2-site	GATGATGTGG	cis-acting regulatory element involved in zein metabolism regulation
CtAH02T0026700.1	O2-site	GATGATGTGG	cis-acting regulatory element involved in zein metabolism regulation
CtAH05T0279800.3	O2-site	GTTGACGTGA	cis-acting regulatory element involved in zein metabolism regulation
CtAH08T0107100.1	O2-site	GATGACATGG	cis-acting regulatory element involved in zein metabolism regulation
CtAH08T0109300.2	O2-site	GTTGACGTGA	cis-acting regulatory element involved in zein metabolism regulation
CtAH08T0176800.1	O2-site	GATGATGTGG	cis-acting regulatory element involved in zein metabolism regulation
CtAH08T0176800.1	O2-site	GATGA(C/T)(A/G)TG(A/G)	cis-acting regulatory element involved in zein metabolism regulation
CtAH08T0303600.2	O2-site	GATGATGTGG	cis-acting regulatory element involved in zein metabolism regulation
CtAH11T0158500.1	O2-site	GTTGACGTGA	cis-acting regulatory element involved in zein metabolism regulation
CtAH12T0157100.1	O2-site	GTTGACGTGA	cis-acting regulatory element involved in zein metabolism regulation
CtAH02T0026700.1	CAT-box	GCCACT	cis-acting regulatory element related to meristem expression
CtAH03T0268400.1	CAT-box	GCCACT	cis-acting regulatory element related to meristem expression
CtAH03T0268400.1	CAT-box	GCCACT	cis-acting regulatory element related to meristem expression
CtAH04T0143600.1	CAT-box	GCCACT	cis-acting regulatory element related to meristem expression
CtAH05T0213800.1	CAT-box	GCCACT	cis-acting regulatory element related to meristem expression
CtAH05T0213800.1	CAT-box	GCCACT	cis-acting regulatory element related to meristem expression
CtAH05T0213800.1	CAT-box	GCCACT	cis-acting regulatory element related to meristem expression
CtAH05T0279800.3	CAT-box	GCCACT	cis-acting regulatory element related to meristem expression
CtAH05T0279800.3	CAT-box	GCCACT	cis-acting regulatory element related to meristem expression
CtAH08T0107100.1	CAT-box	GCCACT	cis-acting regulatory element related to meristem expression
CtAH11T0194100.1	CAT-box	GCCACT	cis-acting regulatory element related to meristem expression
CtAH12T0040800.1	CAT-box	GCCACT	cis-acting regulatory element related to meristem expression
CtAH03T0268400.1	GCN4_motif	TGAGTCA	cis-regulatory element involved in endosperm expression
CtAH04T0143600.1	GCN4_motif	TGAGTCA	cis-regulatory element involved in endosperm expression
CtAH07T0101600.1	GCN4_motif	TGAGTCA	cis-regulatory element involved in endosperm expression
CtAH02T0026700.1	AT-rich sequence	TAAAATACT	element for maximal elicitor-mediated activation (2copies)
CtAH10T0191300.1	AT-rich sequence	TAAAATACT	element for maximal elicitor-mediated activation (2copies)
CtAH11T0163400.1	AT-rich sequence	TAAAATACT	element for maximal elicitor-mediated activation (2copies)
CtAH05T0001600.2	GC-motif	CCCCCG	enhancer-like element involved in anoxic specific inducibility
CtAH05T0001600.2	GC-motif	CCCCCG	enhancer-like element involved in anoxic specific inducibility
CtAH07T0101600.1	GC-motif	CCCCCG	enhancer-like element involved in anoxic specific inducibility
CtAH11T0158500.1	GC-motif	CCCCCG	enhancer-like element involved in anoxic specific inducibility
CtAH01T0211500.1	GARE-motif	TCTGTTG	gibberellin-responsive element
CtAH01T0211500.1	GARE-motif	TCTGTTG	gibberellin-responsive element
CtAH01T0211500.1	GARE-motif	TCTGTTG	gibberellin-responsive element
CtAH01T0211500.1	GARE-motif	TCTGTTG	gibberellin-responsive element
CtAH03T0268400.1	GARE-motif	TCTGTTG	gibberellin-responsive element
CtAH05T0279800.3	GARE-motif	TCTGTTG	gibberellin-responsive element
CtAH09T0132300.1	GARE-motif	TCTGTTG	gibberellin-responsive element
CtAH09T0132300.1	GARE-motif	TCTGTTG	gibberellin-responsive element
CtAH10T0191300.1	GARE-motif	TCTGTTG	gibberellin-responsive element
CtAH10T0191300.1	GARE-motif	TCTGTTG	gibberellin-responsive element
CtAH10T0191300.1	GARE-motif	TCTGTTG	gibberellin-responsive element
CtAH10T0191300.1	GARE-motif	TCTGTTG	gibberellin-responsive element
CtAH10T0191300.1	GARE-motif	TCTGTTG	gibberellin-responsive element
CtAH11T0194100.1	GARE-motif	TCTGTTG	gibberellin-responsive element
CtAH12T0040800.1	GARE-motif	TCTGTTG	gibberellin-responsive element
CtAH12T0157100.1	GARE-motif	TCTGTTG	gibberellin-responsive element
CtAH01T0211500.1	P-box	CCTTTTG	gibberellin-responsive element
CtAH06T0272100.1	P-box	CCTTTTG	gibberellin-responsive element
CtAH06T0272100.1	P-box	CCTTTTG	gibberellin-responsive element
CtAH06T0272100.1	P-box	CCTTTTG	gibberellin-responsive element
CtAH07T0101600.1	P-box	CCTTTTG	gibberellin-responsive element
CtAH08T0107100.1	P-box	CCTTTTG	gibberellin-responsive element
CtAH08T0303600.2	P-box	CCTTTTG	gibberellin-responsive element
CtAH11T0163400.1	P-box	CCTTTTG	gibberellin-responsive element
CtAH01T0211500.1	AACA_motif	TAACAAACTCCA	involved in endosperm-specific negative expression
CtAH06T0272100.1	3-AF1 binding site	TAAGAGAGGAA	light responsive element
CtAH09T0132300.1	3-AF1 binding site	TAAGAGAGGAA	light responsive element
CtAH08T0303600.2	AAAC-motif	CAATCAAAACCT	light responsive element
CtAH01T0069600.1	GT1-motif	GGTTAA	light responsive element
CtAH02T0026700.1	GT1-motif	GGTTAA	light responsive element
CtAH02T0026700.1	GT1-motif	GGTTAA	light responsive element
CtAH02T0026700.1	GT1-motif	GGTTAA	light responsive element
CtAH04T0143600.1	GT1-motif	GGTTAA	light responsive element
CtAH04T0143600.1	GT1-motif	GGTTAA	light responsive element
CtAH05T0001600.2	GT1-motif	GGTTAAT	light responsive element
CtAH05T0001600.2	GT1-motif	GGTTAA	light responsive element
CtAH05T0001600.2	GT1-motif	GTGTGTGAA	light responsive element
CtAH05T0213800.1	GT1-motif	GGTTAA	light responsive element
CtAH05T0213800.1	GT1-motif	GGTTAAT	light responsive element
CtAH06T0272100.1	GT1-motif	GGTTAA	light responsive element
CtAH06T0272100.1	GT1-motif	GGTTAA	light responsive element
CtAH06T0272100.1	GT1-motif	GGTTAA	light responsive element
CtAH06T0272100.1	GT1-motif	GGTTAA	light responsive element
CtAH06T0272100.1	GT1-motif	GGTTAA	light responsive element
CtAH06T0272100.1	GT1-motif	GGTTAAT	light responsive element
CtAH06T0272100.1	GT1-motif	GGTTAA	light responsive element
CtAH07T0101600.1	GT1-motif	GGTTAA	light responsive element
CtAH08T0107100.1	GT1-motif	GGTTAA	light responsive element
CtAH08T0109300.2	GT1-motif	GGTTAA	light responsive element
CtAH08T0109300.2	GT1-motif	GGTTAA	light responsive element
CtAH08T0176800.1	GT1-motif	GGTTAA	light responsive element
CtAH08T0176800.1	GT1-motif	GTGTGTGAA	light responsive element
CtAH08T0176800.1	GT1-motif	GGTTAA	light responsive element
CtAH08T0303600.2	GT1-motif	GGTTAAT	light responsive element
CtAH08T0303600.2	GT1-motif	GGTTAA	light responsive element
CtAH08T0303600.2	GT1-motif	GGTTAA	light responsive element
CtAH09T0132300.1	GT1-motif	GGTTAA	light responsive element
CtAH10T0191300.1	GT1-motif	GGTTAAT	light responsive element
CtAH10T0242900.1	GT1-motif	GGTTAA	light responsive element
CtAH10T0242900.1	GT1-motif	GGTTAAT	light responsive element
CtAH11T0158500.1	GT1-motif	GGTTAA	light responsive element
CtAH11T0158500.1	GT1-motif	GGTTAA	light responsive element
CtAH11T0163400.1	GT1-motif	GGTTAAT	light responsive element
CtAH11T0194100.1	GT1-motif	GGTTAA	light responsive element
CtAH11T0194100.1	GT1-motif	GGTTAAT	light responsive element
CtAH12T0040800.1	GT1-motif	GGTTAAT	light responsive element
CtAH12T0040800.1	GT1-motif	GGTTAAT	light responsive element
CtAH12T0157100.1	GT1-motif	GGTTAA	light responsive element
CtAH12T0157100.1	GT1-motif	GGTTAA	light responsive element
CtAH12T0157100.1	GT1-motif	GGTTAA	light responsive element
CtAH01T0069600.1	Sp1	GGGCGG	light responsive element
CtAH01T0211500.1	Sp1	GGGCGG	light responsive element
CtAH05T0001600.2	Sp1	GGGCGG	light responsive element
CtAH08T0176800.1	Sp1	GGGCGG	light responsive element
CtAH08T0176800.1	Sp1	GGGCGG	light responsive element
CtAH09T0132300.1	Sp1	GGGCGG	light responsive element
CtAH01T0069600.1	MBS	CAACTG	MYB binding site involved in drought-inducibility
CtAH01T0069600.1	MBS	CAACTG	MYB binding site involved in drought-inducibility
CtAH01T0069600.1	MBS	CAACTG	MYB binding site involved in drought-inducibility
CtAH02T0026700.1	MBS	CAACTG	MYB binding site involved in drought-inducibility
CtAH02T0026700.1	MBS	CAACTG	MYB binding site involved in drought-inducibility
CtAH02T0026700.1	MBS	CAACTG	MYB binding site involved in drought-inducibility
CtAH03T0268400.1	MBS	CAACTG	MYB binding site involved in drought-inducibility
CtAH07T0101600.1	MBS	CAACTG	MYB binding site involved in drought-inducibility
CtAH08T0176800.1	MBS	CAACTG	MYB binding site involved in drought-inducibility
CtAH10T0191300.1	MBS	CAACTG	MYB binding site involved in drought-inducibility
CtAH11T0158500.1	MBS	CAACTG	MYB binding site involved in drought-inducibility
CtAH11T0163400.1	MBS	CAACTG	MYB binding site involved in drought-inducibility
CtAH11T0194100.1	MBS	CAACTG	MYB binding site involved in drought-inducibility
CtAH11T0194100.1	MBS	CAACTG	MYB binding site involved in drought-inducibility
CtAH01T0211500.1	MRE	AACCTAA	MYB binding site involved in light responsiveness
CtAH01T0211500.1	MRE	AACCTAA	MYB binding site involved in light responsiveness
CtAH02T0026700.1	MRE	AACCTAA	MYB binding site involved in light responsiveness
CtAH02T0026700.1	MRE	AACCTAA	MYB binding site involved in light responsiveness
CtAH03T0268400.1	MRE	AACCTAA	MYB binding site involved in light responsiveness
CtAH05T0047600.1	MRE	AACCTAA	MYB binding site involved in light responsiveness
CtAH05T0047600.1	MRE	AACCTAA	MYB binding site involved in light responsiveness
CtAH05T0213800.1	MRE	AACCTAA	MYB binding site involved in light responsiveness
CtAH05T0279800.3	MRE	AACCTAA	MYB binding site involved in light responsiveness
CtAH05T0279800.3	MRE	AACCTAA	MYB binding site involved in light responsiveness
CtAH05T0279800.3	MRE	AACCTAA	MYB binding site involved in light responsiveness
CtAH06T0272100.1	MRE	AACCTAA	MYB binding site involved in light responsiveness
CtAH07T0101600.1	MRE	AACCTAA	MYB binding site involved in light responsiveness
CtAH08T0107100.1	MRE	AACCTAA	MYB binding site involved in light responsiveness
CtAH08T0303600.2	MRE	AACCTAA	MYB binding site involved in light responsiveness
CtAH08T0303600.2	MRE	AACCTAA	MYB binding site involved in light responsiveness
CtAH09T0132300.1	MRE	AACCTAA	MYB binding site involved in light responsiveness
CtAH10T0242900.1	MRE	AACCTAA	MYB binding site involved in light responsiveness
CtAH11T0158500.1	MRE	AACCTAA	MYB binding site involved in light responsiveness
CtAH11T0163400.1	MRE	AACCTAA	MYB binding site involved in light responsiveness
CtAH12T0040800.1	MRE	AACCTAA	MYB binding site involved in light responsiveness
CtAH01T0069600.1	CCAAT-box	CAACGG	MYBHv1 binding site
CtAH01T0069600.1	CCAAT-box	CAACGG	MYBHv1 binding site
CtAH01T0211500.1	CCAAT-box	CAACGG	MYBHv1 binding site
CtAH03T0268400.1	CCAAT-box	CAACGG	MYBHv1 binding site
CtAH03T0268400.1	CCAAT-box	CAACGG	MYBHv1 binding site
CtAH05T0213800.1	CCAAT-box	CAACGG	MYBHv1 binding site
CtAH05T0279800.3	CCAAT-box	CAACGG	MYBHv1 binding site
CtAH06T0272100.1	CCAAT-box	CAACGG	MYBHv1 binding site
CtAH06T0272100.1	CCAAT-box	CAACGG	MYBHv1 binding site
CtAH08T0176800.1	CCAAT-box	CAACGG	MYBHv1 binding site
CtAH09T0132300.1	CCAAT-box	CAACGG	MYBHv1 binding site
CtAH09T0132300.1	CCAAT-box	CAACGG	MYBHv1 binding site
CtAH11T0163400.1	CCAAT-box	CAACGG	MYBHv1 binding site
CtAH08T0176800.1	3-AF3 binding site	CACTATCTAAC	part of a conserved DNA module array (CMA3)
CtAH01T0069600.1	ATCT-motif	AATCTAATCC	part of a conserved DNA module involved in light responsiveness
CtAH05T0001600.2	ATCT-motif	AATCTAATCC	part of a conserved DNA module involved in light responsiveness
CtAH05T0001600.2	ATCT-motif	AATCTAATCC	part of a conserved DNA module involved in light responsiveness
CtAH05T0279800.3	ATCT-motif	AATCTAATCC	part of a conserved DNA module involved in light responsiveness
CtAH08T0303600.2	ATCT-motif	AATCTAATCC	part of a conserved DNA module involved in light responsiveness
CtAH01T0069600.1	Box 4	ATTAAT	part of a conserved DNA module involved in light responsiveness
CtAH01T0069600.1	Box 4	ATTAAT	part of a conserved DNA module involved in light responsiveness
CtAH01T0069600.1	Box 4	ATTAAT	part of a conserved DNA module involved in light responsiveness
CtAH01T0069600.1	Box 4	ATTAAT	part of a conserved DNA module involved in light responsiveness
CtAH01T0211500.1	Box 4	ATTAAT	part of a conserved DNA module involved in light responsiveness
CtAH02T0026700.1	Box 4	ATTAAT	part of a conserved DNA module involved in light responsiveness
CtAH04T0143600.1	Box 4	ATTAAT	part of a conserved DNA module involved in light responsiveness
CtAH05T0001600.2	Box 4	ATTAAT	part of a conserved DNA module involved in light responsiveness
CtAH05T0001600.2	Box 4	ATTAAT	part of a conserved DNA module involved in light responsiveness
CtAH05T0001600.2	Box 4	ATTAAT	part of a conserved DNA module involved in light responsiveness
CtAH05T0047600.1	Box 4	ATTAAT	part of a conserved DNA module involved in light responsiveness
CtAH05T0047600.1	Box 4	ATTAAT	part of a conserved DNA module involved in light responsiveness
CtAH05T0047600.1	Box 4	ATTAAT	part of a conserved DNA module involved in light responsiveness
CtAH05T0047600.1	Box 4	ATTAAT	part of a conserved DNA module involved in light responsiveness
CtAH05T0213800.1	Box 4	ATTAAT	part of a conserved DNA module involved in light responsiveness
CtAH05T0213800.1	Box 4	ATTAAT	part of a conserved DNA module involved in light responsiveness
CtAH05T0213800.1	Box 4	ATTAAT	part of a conserved DNA module involved in light responsiveness
CtAH05T0213800.1	Box 4	ATTAAT	part of a conserved DNA module involved in light responsiveness
CtAH05T0213800.1	Box 4	ATTAAT	part of a conserved DNA module involved in light responsiveness
CtAH05T0213800.1	Box 4	ATTAAT	part of a conserved DNA module involved in light responsiveness
CtAH05T0279800.3	Box 4	ATTAAT	part of a conserved DNA module involved in light responsiveness
CtAH05T0279800.3	Box 4	ATTAAT	part of a conserved DNA module involved in light responsiveness
CtAH06T0272100.1	Box 4	ATTAAT	part of a conserved DNA module involved in light responsiveness
CtAH06T0272100.1	Box 4	ATTAAT	part of a conserved DNA module involved in light responsiveness
CtAH06T0272100.1	Box 4	ATTAAT	part of a conserved DNA module involved in light responsiveness
CtAH06T0272100.1	Box 4	ATTAAT	part of a conserved DNA module involved in light responsiveness
CtAH08T0107100.1	Box 4	ATTAAT	part of a conserved DNA module involved in light responsiveness
CtAH08T0107100.1	Box 4	ATTAAT	part of a conserved DNA module involved in light responsiveness
CtAH08T0109300.2	Box 4	ATTAAT	part of a conserved DNA module involved in light responsiveness
CtAH08T0176800.1	Box 4	ATTAAT	part of a conserved DNA module involved in light responsiveness
CtAH08T0176800.1	Box 4	ATTAAT	part of a conserved DNA module involved in light responsiveness
CtAH08T0176800.1	Box 4	ATTAAT	part of a conserved DNA module involved in light responsiveness
CtAH08T0303600.2	Box 4	ATTAAT	part of a conserved DNA module involved in light responsiveness
CtAH08T0303600.2	Box 4	ATTAAT	part of a conserved DNA module involved in light responsiveness
CtAH08T0303600.2	Box 4	ATTAAT	part of a conserved DNA module involved in light responsiveness
CtAH08T0303600.2	Box 4	ATTAAT	part of a conserved DNA module involved in light responsiveness
CtAH08T0303600.2	Box 4	ATTAAT	part of a conserved DNA module involved in light responsiveness
CtAH08T0303600.2	Box 4	ATTAAT	part of a conserved DNA module involved in light responsiveness
CtAH09T0132300.1	Box 4	ATTAAT	part of a conserved DNA module involved in light responsiveness
CtAH09T0132300.1	Box 4	ATTAAT	part of a conserved DNA module involved in light responsiveness
CtAH09T0132300.1	Box 4	ATTAAT	part of a conserved DNA module involved in light responsiveness
CtAH09T0132300.1	Box 4	ATTAAT	part of a conserved DNA module involved in light responsiveness
CtAH10T0191300.1	Box 4	ATTAAT	part of a conserved DNA module involved in light responsiveness
CtAH10T0191300.1	Box 4	ATTAAT	part of a conserved DNA module involved in light responsiveness
CtAH10T0191300.1	Box 4	ATTAAT	part of a conserved DNA module involved in light responsiveness
CtAH10T0191300.1	Box 4	ATTAAT	part of a conserved DNA module involved in light responsiveness
CtAH10T0191300.1	Box 4	ATTAAT	part of a conserved DNA module involved in light responsiveness
CtAH10T0191300.1	Box 4	ATTAAT	part of a conserved DNA module involved in light responsiveness
CtAH10T0191300.1	Box 4	ATTAAT	part of a conserved DNA module involved in light responsiveness
CtAH11T0158500.1	Box 4	ATTAAT	part of a conserved DNA module involved in light responsiveness
CtAH11T0163400.1	Box 4	ATTAAT	part of a conserved DNA module involved in light responsiveness
CtAH12T0040800.1	Box 4	ATTAAT	part of a conserved DNA module involved in light responsiveness
CtAH12T0040800.1	Box 4	ATTAAT	part of a conserved DNA module involved in light responsiveness
CtAH12T0040800.1	Box 4	ATTAAT	part of a conserved DNA module involved in light responsiveness
CtAH12T0157100.1	Box 4	ATTAAT	part of a conserved DNA module involved in light responsiveness
CtAH08T0107100.1	CAG-motif	GAAAGGCAGAC	part of a light response element
CtAH05T0279800.3	Box II	TGGTAATAA	part of a light responsive element
CtAH08T0176800.1	Box II	TGGTAATAA	part of a light responsive element
CtAH02T0026700.1	chs-CMA1a	TTACTTAA	part of a light responsive element
CtAH05T0047600.1	chs-CMA1a	TTACTTAA	part of a light responsive element
CtAH07T0101600.1	chs-CMA1a	TTACTTAA	part of a light responsive element
CtAH07T0101600.1	chs-CMA1a	TTACTTAA	part of a light responsive element
CtAH11T0158500.1	chs-CMA1a	TTACTTAA	part of a light responsive element
CtAH01T0211500.1	chs-CMA2a	TCACTTGA	part of a light responsive element
CtAH07T0101600.1	chs-CMA2a	TCACTTGA	part of a light responsive element
CtAH08T0109300.2	chs-CMA2a	TCACTTGA	part of a light responsive element
CtAH08T0109300.2	chs-CMA2a	TCACTTGA	part of a light responsive element
CtAH08T0109300.2	chs-CMA2a	TCACTTGA	part of a light responsive element
CtAH11T0158500.1	chs-CMA2a	TCACTTGA	part of a light responsive element
CtAH08T0176800.1	chs-Unit 1 m1	ACCTAACCCGC	part of a light responsive element
CtAH02T0026700.1	GA-motif	ATAGATAA	part of a light responsive element
CtAH05T0279800.3	GA-motif	ATAGATAA	part of a light responsive element
CtAH08T0109300.2	GA-motif	ATAGATAA	part of a light responsive element
CtAH10T0242900.1	GA-motif	ATAGATAA	part of a light responsive element
CtAH12T0157100.1	GA-motif	ATAGATAA	part of a light responsive element
CtAH12T0157100.1	GA-motif	ATAGATAA	part of a light responsive element
CtAH02T0026700.1	Gap-box	CAAATGAA(A/G)A	part of a light responsive element
CtAH11T0158500.1	Gap-box	CAAATGAA(A/G)A	part of a light responsive element
CtAH04T0143600.1	GATA-motif	GATAGGG	part of a light responsive element
CtAH04T0143600.1	GATA-motif	GATAGGG	part of a light responsive element
CtAH05T0001600.2	GATA-motif	AAGATAAGATT	part of a light responsive element
CtAH05T0047600.1	GATA-motif	GATAGGA	part of a light responsive element
CtAH08T0176800.1	GATA-motif	AAGGATAAGG	part of a light responsive element
CtAH10T0242900.1	GATA-motif	GATAGGA	part of a light responsive element
CtAH11T0163400.1	GATA-motif	AAGGATAAGG	part of a light responsive element
CtAH11T0163400.1	GATA-motif	GATAGGA	part of a light responsive element
CtAH12T0157100.1	GATA-motif	GATAGGG	part of a light responsive element
CtAH12T0157100.1	GATA-motif	GATAGGG	part of a light responsive element
CtAH01T0069600.1	I-box	GTATAAGGCC	part of a light responsive element
CtAH01T0211500.1	I-box	AAGATAAGGCT	part of a light responsive element
CtAH02T0026700.1	I-box	cGATAAGGCG	part of a light responsive element
CtAH03T0268400.1	I-box	cCATATCCAAT	part of a light responsive element
CtAH04T0143600.1	I-box	TGATAATGT	part of a light responsive element
CtAH05T0213800.1	I-box	gGATAAGGTG	part of a light responsive element
CtAH07T0101600.1	I-box	cGATAAGGCG	part of a light responsive element
CtAH08T0109300.2	I-box	gGATAAGGTG	part of a light responsive element
CtAH09T0132300.1	I-box	AAGATAAGGCT	part of a light responsive element
CtAH05T0279800.3	LAMP-element	CTTTATCA	part of a light responsive element
CtAH08T0109300.2	LAMP-element	CTTTATCA	part of a light responsive element
CtAH08T0107100.1	L-box	ATCCCACCTAC	part of a light responsive element
CtAH01T0069600.1	TCCC-motif	TCTCCCT	part of a light responsive element
CtAH01T0069600.1	TCCC-motif	TCTCCCT	part of a light responsive element
CtAH01T0069600.1	TCCC-motif	TCTCCCT	part of a light responsive element
CtAH01T0211500.1	TCCC-motif	TCTCCCT	part of a light responsive element
CtAH05T0001600.2	TCCC-motif	TCTCCCT	part of a light responsive element
CtAH05T0279800.3	TCCC-motif	TCTCCCT	part of a light responsive element
CtAH08T0303600.2	TCCC-motif	TCTCCCT	part of a light responsive element
CtAH10T0191300.1	TCCC-motif	TCTCCCT	part of a light responsive element
CtAH11T0163400.1	TCCC-motif	TCTCCCT	part of a light responsive element
CtAH01T0069600.1	TCT-motif	TCTTAC	part of a light responsive element
CtAH01T0211500.1	TCT-motif	TCTTAC	part of a light responsive element
CtAH04T0143600.1	TCT-motif	TCTTAC	part of a light responsive element
CtAH05T0001600.2	TCT-motif	TCTTAC	part of a light responsive element
CtAH06T0272100.1	TCT-motif	TCTTAC	part of a light responsive element
CtAH08T0109300.2	TCT-motif	TCTTAC	part of a light responsive element
CtAH08T0109300.2	TCT-motif	TCTTAC	part of a light responsive element
CtAH08T0176800.1	TCT-motif	TCTTAC	part of a light responsive element
CtAH08T0176800.1	TCT-motif	TCTTAC	part of a light responsive element
CtAH09T0132300.1	TCT-motif	TCTTAC	part of a light responsive element
CtAH09T0132300.1	TCT-motif	TCTTAC	part of a light responsive element
CtAH11T0163400.1	TCT-motif	TCTTAC	part of a light responsive element
CtAH11T0163400.1	TCT-motif	TCTTAC	part of a light responsive element
CtAH11T0194100.1	TCT-motif	TCTTAC	part of a light responsive element
CtAH11T0194100.1	TCT-motif	TCTTAC	part of a light responsive element
CtAH12T0040800.1	TCT-motif	TCTTAC	part of a light responsive element
CtAH12T0040800.1	TCT-motif	TCTTAC	part of a light responsive element
CtAH10T0191300.1	AT1-motif	AATTATTTTTTATT	part of a light responsive module
CtAH02T0026700.1	AE-box	AGAAACAA	part of a module for light response
CtAH03T0268400.1	AE-box	AGAAACTT	part of a module for light response
CtAH04T0143600.1	AE-box	AGAAACTT	part of a module for light response
CtAH04T0143600.1	AE-box	AGAAACAA	part of a module for light response
CtAH04T0143600.1	AE-box	AGAAACTT	part of a module for light response
CtAH05T0047600.1	AE-box	AGAAACAA	part of a module for light response
CtAH07T0101600.1	AE-box	AGAAACTT	part of a module for light response
CtAH08T0107100.1	AE-box	AGAAACAA	part of a module for light response
CtAH08T0109300.2	AE-box	AGAAACAA	part of a module for light response
CtAH09T0132300.1	AE-box	AGAAACAA	part of a module for light response
CtAH05T0279800.3	HD-Zip 3	GTAAT(G/C)ATTAC	protein binding site
