# Supplementary material for: Genome-Wide Identification of the ARF Gene Family in Safflower (Carthamus tinctorius L.) and Their Response Patterns to Exogenous Hormone Treatments
Source: Int J Mol Sci. 2025 Apr 16;26(8):3773. doi: 10.3390/ijms26083773 (PMC12028013; doi:10.3390/ijms26083773)
Supplement: Supplementary file 1 [file ijms-26-03773-s001.zip › Supplementary Table S6. Expression profiling of CtARF genes under different developmental stage of safflower.xlsx]

## Sheet: Supplementary Table 7
Supplementary Table 6. Expression profiling of CtARF genes under different developmental stage of safflower
Gene ID	W1	W2	W3	Y1	Y2	Y3	LR1	LR2	LR3	DR1	DR2	DR3
CtARF1	1479	1015	1316	740	1106	1174	1004	547	376	219	83	389
CtARF2	1823	1499	1645	2167	1652	2470	2074	2092	1133	960	1004	1052
CtARF3	4681	1494	4045	2133	2849	3280	3481	2826	2131	2118	3463	3493
CtARF4	865	851	769	668	521	435	1404	781	823	539	331	415
CtARF5	25	8	20	26	12	54	29	20	16	0	13	25
CtARF6	7920	9612	7631	2882	9755	2636	5669	4950	3540	2621	2420	1853
CtARF7	25691	10107	23921	14896	24387	13260	12334	22983	14705	15596	10497	11544
CtARF8	18910	17685	14936	10180	15023	6672	8147	5926	4492	11309	11030	5633
CtARF9	8153	6907	7307	3007	4915	3446	9966	10002	8026	3668	1450	1312
CtARF10	5781	4083	4638	4482	4377	3777	5505	5476	3514	3422	3731	4088
CtARF11	1992	1578	1253	463	794	939	1269	1437	1354	954	439	502
CtARF12	930	1023	1126	1641	1450	2125	2364	1242	1256	984	554	1427
CtARF13	998	344	957	1796	501	1802	1292	1450	2290	1225	2421	1069
CtARF14	4120	2894	3965	5429	3427	5785	5890	5662	4417	3114	3327	4212
CtARF15	486	109	530	146	133	208	283	912	305	457	1679	735
CtARF16	8872	5486	7415	4587	7039	5486	8330	6739	4503	3014	3649	4601
CtARF17	817	497	829	764	459	707	513	898	488	451	824	684
CtARF18	4	0	8	0	0	5	12	0	0	0	0	0
CtARF19	515	1115	594	507	351	619	766	1044	481	91	2287	2457
CtARF20	1953	2035	1746	1047	2430	899	2708	2167	1348	1240	716	827
CtARF21	2783	1798	2596	1914	1855	1441	3964	3079	3199	1597	2275	2263
CtARF22	1221	661	1073	1223	581	1178	1208	1064	1200	942	992	1309
CtARF23	27848	22304	26986	26886	15054	31563	19972	10421	23671	29508	18769	25219
