# Supplementary material for: Genome-Wide Identification of the ARF Gene Family in Safflower (Carthamus tinctorius L.) and Their Response Patterns to Exogenous Hormone Treatments
Source: Int J Mol Sci. 2025 Apr 16;26(8):3773. doi: 10.3390/ijms26083773 (PMC12028013; doi:10.3390/ijms26083773)
Supplement: Supplementary file 1 [file ijms-26-03773-s001.zip › Supplementary Table S7. 2000 bp upstream sequence of the CtARF genes .xlsx]

## Sheet: Supplementary Table 3
Supplementary Table 7. 2000 bp upstream sequence of the CtARF genes
Gene name/ID	Sequence
>CtAH05T0047600.1	ggatgatggtgttgaatggtggtggtgatggatgataatatttttcggaaaggaaacata aaagattttgcaaaattggtaggggatgattttgtatgttcatataggcacaaattaata tatttttataaaatataacatatatttttacaattcttaaaaagaaaacaacaaaaatgt gtagaataagctagcttatatttgtaacttgttagtgtctcaccctagtttccatgcgat taggtcgcggtataactcacgtaattcactgtatgtcgaattttttgatattttgacaat ttttatggttgcttactttttactcaattatggataggattggtgatagattttattgtt aaaaactgtcaacaacccaagatcatatatatg…
>CtAH02T0026700.1	tttgactaatgtagcatagctacacgtatggataattttcaaagaaaaatgtaaataaca gaaaatgcggggttatattattgaggtatagaaacaactttcatagttaagtataactac atggaccaaaattgtagtttactctaaaatactcctgtttatctataaatatatattaga aaaaacaaacaaaccatacttctttacaaaataagaaaataataatttagaaaaatgatt tccaaaacaatataagtgaaatttaccaatttctataattaaaataccgtagagtgatat agatcgattatttatagttaaatatttttagatgatttcttttttttaaatcaatgataa atcaaattagtgctctctgttatgttccatatt…
>CtAH08T0303600.2	aattgtgacttgtgaccactaagtttatcaggactgatgttttatagttttaatttgtca aagttaatctatgcatagcttaagacatcatttaaaaaacaataacaaaaacgattgtct tcctactattatgacctttctcccgcttcaacaaattacgagaatttgaactagatataa atgacacaagcgagcatgtagttttgaaacctaaacagggttgaaaccgagtcaaaaaag ttcttaatcgaaaaagtcaaataaattataaaatcatgttaaagaaaatattacaacttt tataaaacaaagtcattaatagtattaataaccatattaatacacatccaagtgaacact ctaatcaatataatacttttttgtaaacaattt…
>CtAH11T0194100.1	ttatcttctttttctttttaaaataaaaaattcccttgtttgattttgaatttaaaaaga atcatttaaaataaaaagaaaaaagaaaaaatagagcacgtgatccgaacgcgctggatt cggagcgtatccctttctttcctgcagacaagaaggaaaaacagtttcagttgtcaaaca aactcctctcttctagtctcaagaatcattaaattgcagaataacccctctactttagat gcattcacaaataaagcccttttattttcaattcaatcattatctcatgggattgcaata gccaatagggtgtatgtatctgagattacgacttacgatgctcgatcatgaaaaacaaga ggtcgttttattgtgtcgtaatttgccaactct…
>CtAH03T0268400.1	catgggacataaatgagtcagcaactaatgtattactaattacactcgtttgatataaaa ctttagcatggtatttgttttagtgtttaccaccaatagtcgtggccgccgccaccaccg gtagccactatcggccacctcaacctcatcttccactacaacaacctcctccaccatctc tacaactaccatcaattacctactaccaccgtctaccacttctacaactgttcatcgcca cctccaccaccactacaaccgttggtcacctccaccaccagcaccaccactatccaccgt cttcacgttctccacaaccatcgaccaccaccaccatcgtcactactactattatcgttg gccactacctccacctctaccataaccattaac…
>CtAH04T0143600.1	tttggcaaagggtctgcaacaatatcttcggtgaagtttctgatgtaattatgtcaaaca gtctattagccgctcgtgcctctcacgtgacatatcctaaaccgtcttactttcaatgac tcagatgaagacacgtgtcaaggtcttggagaataggttgttaggtgcttgtataaatag cagttaggactgtgtaatctttaggcttttgaatttgaatacaaacaatcatttgagtgc aattcctctcaaatctttacattcaagtgtgcgttcttggtgttctaacatccaatttgg taattacattcatcttatacttactatttgattatcatcttggatcactactctttgttg ttactatgttcttattccgctgcgtaaattgtt…
>CtAH01T0211500.1	aatatcccttttaccctaaaggtaaaggtatgtataaatccatctctcctttacccttct tctacctcttcggtattcaacctcgccgttgatcgttcctcttcaccaccgccgtatatt tcttcttcactacctggtttcgaactccaaatttgctttgcatctatggagatcgcttag atctgatttcgatttcagtaaagatcgattgcagatcaacagacttgagctgcgtggaaa gggtttgaacggtggtgaaagggtttgagcgacagacttggtggatttcagctttcagat tgtaggttgccgctagttgtttcagatcaatttcagtgttaggtgactctgaatacttaa aaaaaacaaacaatctgaagctcccacagtctg…
>CtAH11T0158500.1	atgttcgaaaaagctcgtcgtaaaagccgtcatggcactccgtaacttaagccttgtgtc tcataccatgttatgcttgaggcacgctatggtgcatgcaatacgtgatttttgtaacat gatatttgatttaacgtatccttttaatgtcttatttgttaatcagttttaaatacataa cttaatttaaattgtttattgtcatagattcatcgagtaatattaggtaaacatatgttt atgtatataatattatatatgatataaagatttggcgccacgctatttagaaccttgctt gtaactacttgttatttatctcgaaaacaacaaaagtttataaatcacattgataaaaat aattagaataatttctaaattataaaaaaaaca…
>CtAH01T0069600.1	atctgctctctccctccccctctctttctttctctctttctctctctctttacacatata tatatatatatatatatttaaataataaaaaaaaggtttagggtataggggtatgaaagg ttactgtactccatttgagggttcagagggtaagaagagaaaaaccgatatgatgctgat atgacagtcaggatatggaggtatgaaatgaggcggtcgtcatactctgtttggcagttg ctgaatagtttggtgctggatgattaagtggtcagaatgattaagaagctcatatgatat aaggccatccactgttgacccactgcaacccacactacccaactgccacatcagcggcac atcagctttccactattttacccaaaactaccc…
>CtAH05T0213800.1	agttctatttcatatcaacatataacaaaaattgtttttcctgattcttttttcattagt tggttaaatgtatatattttaaaataacaatcttttagaatttctctaacaactttgcta taatttctttaaaataaataagtaaaagtcaatttctaaaaaaactttttatttctaact gcaacaacttttctattttagagaatccatcactaattattaaaagtagtgatggattct atatacactatatctagtgttttctatatatttttctattcttagagcatctacaacaac ttttctataactattttttctaaaacaaaaatgaaatgccaaaatctttaaaattttatt tttccatctccaacagcttttctattatagata…
>CtAH09T0132300.1	taattgttggaatcaaccaccacgccaactacattttgttgaaccaattttagttttcaa atttttaagagcacactcgaaattatgtgggtgcaccattttaacgtctcatttttttct tcttacactgatcgagtgagcgggtgcacgggacccccctcgtctatatgtaggtccgcc cctggtttcaagtctagaaaattttctataactagatggaattattataattcattttca aaaataagactaaactattattgtgttatatagtatttttatacacattgaagtgatgaa ataatataattaataatggaatagagaattagtgaagggaatgtaattttatttaaagat ttaaactttttattttattttataaaacgatag…
>CtAH10T0242900.1	ttttcccaacaccaagccttaaccagtaggctgccccattggggttaattttaattttat tttaattattccgaatagattagccatttctttattttcgaactccagaaaaaaaaacaa agatcttgtttttgttgataattttcgatctatggcggatctcactaggatttgggttca aatcctgcagaccaaacgcatcaaagattccaaatcctttcacaaaatccaaattcctca aagaacattctgtcgacccaaacaccccttagatttttgggttttgttgcgttagtacct ccacgtcgaactaggacccacaaaatgaaaaaggagaaaattggatgacgctgcaacgta ctttggtccaaattcctattttctgtaacgtac…
>CtAH11T0163400.1	ccgtcccacaaaattcccataatgtccttcattaaaaacaattaacataattgaataaac aattttgatcggttgatgggtggtttataaagtttacacaaattaataggttcacaaaag aaggaatctctatatatatatagggttaccttcttttgtgaaccggttaatttagagaac gacagcgacgaaacatacgacggaggaggttgacggcggcgacaaggggagggtggagaa ggaagacaacggtgacgatggaggcggtgaaggatgaggaacatggtggagaagaaaact tgcttgagatggagagaagccatggatccgatgagatattccgacgaattcaaaatagaa actgccgtatataagataatgaagaaaacaaaa…
>CtAH12T0040800.1	aggtttggagaagcttgattgtagcccatttggtaaccatgactagggaaattataacca aattgtggttgcacaaacatgagttcggtacgtatataggtggcggtgtatccatacgaa atgcattaaaacccggattcggttgatgggttttagatcgggaagagtttggggggtggg agcaaggctccatttttttggtgattggtaaaaaagtatgaatatttctagaagaagaga agaagaggagtattgtaggtgtaaaaaattatgaaaaaaagatgaatgtatatataatgt ggttttattaaaaaaaattattttttaaggtcatgtgatcatttgtcacacaaaccaagc attggcactctctctctcatctgctttgaaatg…
>CtAH06T0272100.1	ttttttttatactaatgagagtttttcaagaacaccaaaaacaccctaaaagccaaaaaa gctcatatgaccgttcacaaaggatagttaaccgttatattaaattttttgaatcatata aataacgggcatgatcattcttttgaccatgcctcgcctaaccgggccttcattttacct aactgggccttaaccagttcctaggtgagccatttttagctggtccttatcggtcccgat taccggttaactggcataaccgatataaccggttagatttgtccatctctaactgttgaa ctataaaatcatgcttgatttgccgaaaattttattataacatacatattacaaactttt tccaaacataataaaataaaatacaaaataaat…
>CtAH05T0001600.2	cttatggtccaaaattttgatagtgaccttcctttcaaccactttcttttacgtataata aggatgaaatctatttttttttacaagtaattatgttataaatacgtgcttttcatgtat tgagtcttaataattaagaataaaactagtttgaccatcaaaattttataaacatgtgta attgcaaccacaaattaaccattttgatatattggttttcgtattttttagaaaccaaga ggaaataattaatgcataataaatgtaatctcatattgtgtgtgaaatatgacaaatatc atacattatttgcatataaaagttaataatagtcatttttagcaattatatttatatata tatgagagaaataatgttaatacttttttctaa…
>CtAH08T0109300.2	acgtagcgcctagtcatccgccacgtgtcgcgctctcggctgtcctcacgttcacaacca aaaagtggttcacatttgaacccacccctatatatatatatatgtagagagatagagaaa gagagaggaaaattcagataagaagtcatcttttattgtgaacgtgaggaccgacaaaat cgcgtcaagtgacagtctgaattggtgtctaagctttattcagtttgaataaaacataaa tattcagactgaatattattacgtggcgcgatattagtggttattatgttgacaatggaa gatgagttcacatttcaacctgatcgacctcatatatatacaagctattttttatttttt acagcatcatatttttatcatattcatttaaca…
>CtAH08T0176800.1	aatggatccattgagaggttcgattgcgtatcgagccatctctagtgttgggaggtatgt gcccaaagagttgtcgcggtaaaggcgacggtatgtgcttgtacatatgatgtggttatc gatgtttaccatgtattttatgaaaagtatatgaactgtgtttactatacctaaaggagg gttctcactagacctttggtctaaccctcagtgttttgcttttacataaatcttttcaga tagattggagcgggactcgaccggtaagggtaaaggacgtgcttgaagctaggagtttag agatgagaagttttaaatttacgtttagtcctatgacagtaccttactttgttgatgatt tctcagatgtattaagtgggtactcagttgaac…
>CtAH12T0157100.1	attttattctctataatgtataattataaatatttactattgaataaaattattttataa ataaaaattaaataatttatctttctttactttacaataactatttaaactaataaatta cttggactttgtttggcaaactaactgataaatagcggttgactaataaactacttagta gctgataagttatcttatgaaataaattatgtttgacaaagtttagcttatgagtatgta aaataattaaaaagggtatgttagtaatggtaatatgtcatttaagaaatcaattatgaa tcattatagtagaagataatttataaataactattaaagttgatatgtcatttgaaaaaa ttgtattagaaattatgtgatggtctaatacat…
>CtAH10T0191300.1	tgttcatagtcaataacttatgatcttgttatattttattttattttatttttatcaacc ctttttatcattattattttataaaataatcatcattaaatggaaaatggaaagtaaaat ttgttactgacttcatcatgaatgtatacatgtactattttataaaattagtcaataacc aattaattaacgtattacatttaattgatcatatttaatatggcataagaaagttttttt atgcaaattacattattttttattttcgatatacaataaaagagtcttgtccggttgccc ctattatttgctttaagtattttaacttacaacataataataatgttgtctttgacaaaa ataagctagcttataatctatttcatctaaaca…
>CtAH07T0101600.1	accgaaagctccttttgctgattggcgctcgaatttttttttgccatttatgagtttcca aattaagaaaaggtacgtgtagactaccgctaaaaaagcctttagcttctcccctttaaa gttcaatgagtagccccacatgaagagttgcgaacaccccaccacctgctgatgtctcac agaaaggtgttagcttgaaccttgaacccatcatatccttgcattaaaagataaacttcc tctatttcaaggattttcgctcactttcctataatagatgtctaattccacttaggcctg tttgattgattttttagtaagtcttttatgtataaaactaattgtattgataaaagttga ttttatggattaaagtatgatactttataaact…
>CtAH08T0107100.1	aaaaaaaaaacaatgttttctgactttttagtggacaattatttttaataatggaagttt tgacattttgattttactaagtaaaaatactagtagtaatataaagatgttgtaaaataa gatcatacttatctttaaaattttataccaggtataacaaaaatcttataacacattcaa caaaaaaaatttattaaaaatcaacaacttaaaaaaatactttgaatttctgtaatacaa aatcctagtatattatgtctggtttttattgttaaccctatttgagtttgacgactagta gttggtttcttgtttatcttgattttttttttctgaaaaattccaacaattttcatttat gttagtacttttaacaaaattaaattcattagt…
>CtAH05T0279800.3	accatgtcaatttaagaaaacgtgaggacgaatctcagccatacatcttcggttacgtgg acgcgatcacgaatgattgacgcaattcatgggagggtagagattattaaaggagggtga cgcgatcaaagccacctttattgactggatgagtggctgagattcgttctcacgttttct taaaaagttatgtttctcgcatgaacctttatatatatatatatgtattatattttttaa cgtcaaagcaagatgcctttattaccaaaacaaagagtttacaacagaaaccaacccgca tgataaaggccacaaaacatagaagaacagaaaagcatacaacaaaacaacaaggaagaa aagccaaagcgaaacccacgaattaaggagaac…
