# Supplementary material for: Genome-Wide Identification of the ARF Gene Family in Safflower (Carthamus tinctorius L.) and Their Response Patterns to Exogenous Hormone Treatments
Source: Int J Mol Sci. 2025 Apr 16;26(8):3773. doi: 10.3390/ijms26083773 (PMC12028013; doi:10.3390/ijms26083773)
Supplement: Supplementary file 1 [file ijms-26-03773-s001.zip › Supplementary Table S8. The protein blast results of ARF in different species.xlsx]

## Sheet: Supplementary Table 10
Supplementary Table 8. The protein blast results of ARF in different species
(((((((((XP_021972720:0.00000000,XP_021972719:0.00155810)1.0000:0.16119832,CtARF19:0.10417800)0.8770:0.02574329,(CtARF3:0.15132630,(XP_035837481:0.14572968,CtARF4:0.14303875)0.7670:0.01444441)0.4470:0.00710044)0.5190:0.01407118,(XP_021969213:0.14316987,XP_022025197:0.21699547)0.5650:0.01747846)1.0000:0.07952459,(AT2G46530:0.19192736,AT3G61830:0.20739468)1.0000:0.07426313)0.7080:0.01376079,AT4G239…
