# Supplementary material for: Genome-Wide Identification of the ARF Gene Family in Safflower (Carthamus tinctorius L.) and Their Response Patterns to Exogenous Hormone Treatments
Source: Int J Mol Sci. 2025 Apr 16;26(8):3773. doi: 10.3390/ijms26083773 (PMC12028013; doi:10.3390/ijms26083773)
Supplement: Supplementary file 1 [file ijms-26-03773-s001.zip › Supplementary Table S9. Prediction of the secondary structure of safflower ARF proteins.xlsx]

## Sheet: Sheet1
Supplementary Table 9. Prediction of the secondary structure of safflower ARF proteins.
Gene name	Locus ID	Alpha helix（%）	Extended strand（%）	Beta turn（%）	Random coil（%）
CtARF1	CtAH01T0069600	14.15	11.07	2.21	72.57
CtARF2	CtAH01T0211500	10.59	9.77	1.3	78.34
CtARF3	CtAH02T0026700	14.66	13.88	3.28	68.17
CtARF4	CtAH03T0268400	17.67	13.06	2.15	67.13
CtARF5	CtAH04T0143600	14.24	13.58	2.81	69.37
CtARF6	CtAH05T0001600	13.85	9.65	2.59	73.91
CtARF7	CtAH05T0047600	11.9	9.07	2.46	76.58
CtARF8	CtAH05T0213800	14.42	9.87	2.66	73.06
CtARF9	CtAH05T0279800	12.01	10.3	2.57	75.12
CtARF10	CtAH06T0272100	13.3	8.49	2.12	76.1
CtARF11	CtAH07T0101600	14.66	12.81	2.31	70.22
CtARF12	CtAH08T0107100	16.77	8.77	1.78	72.68
CtARF13	CtAH08T0109300	15.04	13.53	2.56	68.87
CtARF14	CtAH08T0176800	13.93	10.54	2.69	72.83
CtARF15	CtAH08T0303600	15.32	9.94	2.69	72.05
CtARF16	CtAH09T0132300	14.11	10.06	2.23	73.6
CtARF17	CtAH10T0191300	14.18	12.93	2.33	70.56
CtARF18	CtAH10T0242900	16.93	11.87	3.14	68.06
CtARF19	CtAH11T0158500	21.9	14.96	3.47	59.67
CtARF20	CtAH11T0163400	17.45	11.21	1.78	69.55
CtARF21	CtAH11T0194100	16.27	14.31	2.86	66.57
CtARF22	CtAH12T0040800	16.79	12.37	3.53	67.3
CtARF23	CtAH12T0157100	12.58	10.36	2.31	74.75
